# Supplementary material for: De Novo Transcriptome of Brassica juncea Seed Coat and Identification of Genes for the Biosynthesis of Flavonoids
Source: PLoS One. 2013 Aug 19;8(8):e71110. doi: 10.1371/journal.pone.0071110 (PMC3747200; doi:10.1371/journal.pone.0071110)
Supplement: Table S1 — Summary of the KEGG pathway and their corresponding gene number in the transcriptome of Brassica juncea seed coat. (XLS) [file pone.0071110.s001.xls]

## Sheet: sheet1
PATHWAY_ID	PATHWAY_DES	Unigene_NUM
ko01100	Metabolic pathways	3506
ko01110	Biosynthesis of secondary metabolites	1785
ko01120	Microbial metabolism in diverse environments	802
ko03018	RNA degradation	539
ko03010	Ribosome	535
ko05169	Epstein-Barr virus infection	511
ko04141	Protein processing in endoplasmic reticulum	432
ko03040	Spliceosome	422
ko04075	Plant hormone signal transduction	421
ko03013	RNA transport	382
ko00230	Purine metabolism	349
ko04110	Cell cycle	337
ko00710	Carbon fixation in photosynthetic organisms	332
ko04626	Plant-pathogen interaction	313
ko00190	Oxidative phosphorylation	303
ko03015	mRNA surveillance pathway	301
ko00500	Starch and sucrose metabolism	301
ko04120	Ubiquitin mediated proteolysis	300
ko00240	Pyrimidine metabolism	292
ko05203	Viral carcinogenesis	271
ko04130	SNARE interactions in vesicular transport	268
ko04111	Cell cycle - yeast	253
ko00010	Glycolysis / Gluconeogenesis	245
ko04114	Oocyte meiosis	242
ko00630	Glyoxylate and dicarboxylate metabolism	241
ko00520	Amino sugar and nucleotide sugar metabolism	239
ko05166	HTLV-I infection	235
ko03008	Ribosome biogenesis in eukaryotes	234
ko04144	Endocytosis	234
ko04113	Meiosis - yeast	220
ko04910	Insulin signaling pathway	211
ko00270	Cysteine and methionine metabolism	206
ko05168	Herpes simplex infection	186
ko00620	Pyruvate metabolism	184
ko04145	Phagosome	181
ko00564	Glycerophospholipid metabolism	178
ko04151	PI3K-Akt signaling pathway	174
ko04146	Peroxisome	171
ko00680	Methane metabolism	171
ko00480	Glutathione metabolism	164
ko03440	Homologous recombination	162
ko00970	Aminoacyl-tRNA biosynthesis	161
ko00330	Arginine and proline metabolism	160
ko04914	Progesterone-mediated oocyte maturation	155
ko00940	Phenylpropanoid biosynthesis	154
ko03420	Nucleotide excision repair	153
ko03030	DNA replication	152
ko04066	HIF-1 signaling pathway	152
ko04310	Wnt signaling pathway	151
ko03460	Fanconi anemia pathway	149
ko04070	Phosphatidylinositol signaling system	148
ko04721	Synaptic vesicle cycle	147
ko05034	Alcoholism	143
ko00920	Sulfur metabolism	141
ko04142	Lysosome	140
ko00020	Citrate cycle (TCA cycle)	138
ko04720	Long-term potentiation	136
ko03060	Protein export	135
ko00562	Inositol phosphate metabolism	135
ko04150	mTOR signaling pathway	135
ko04510	Focal adhesion	133
ko03050	Proteasome	132
ko04728	Dopaminergic synapse	129
ko00908	Zeatin biosynthesis	129
ko00360	Phenylalanine metabolism	124
ko04623	Cytosolic DNA-sensing pathway	123
ko00195	Photosynthesis	122
ko00260	Glycine, serine and threonine metabolism	122
ko00624	Polycyclic aromatic hydrocarbon degradation	122
ko00561	Glycerolipid metabolism	120
ko05164	Influenza A	119
ko04810	Regulation of actin cytoskeleton	118
ko03430	Mismatch repair	117
ko00510	N-Glycan biosynthesis	115
ko00590	Arachidonic acid metabolism	115
ko00400	Phenylalanine, tyrosine and tryptophan biosynthesis	114
ko00051	Fructose and mannose metabolism	114
ko00627	Aminobenzoate degradation	113
ko03022	Basal transcription factors	110
ko05161	Hepatitis B	109
ko00565	Ether lipid metabolism	109
ko00030	Pentose phosphate pathway	108
ko04666	Fc gamma R-mediated phagocytosis	106
ko00250	Alanine, aspartate and glutamate metabolism	104
ko03020	RNA polymerase	102
ko00860	Porphyrin and chlorophyll metabolism	101
ko04270	Vascular smooth muscle contraction	99
ko00900	Terpenoid backbone biosynthesis	98
ko00040	Pentose and glucuronate interconversions	98
ko03410	Base excision repair	96
ko00910	Nitrogen metabolism	94
ko00960	Tropane, piperidine and pyridine alkaloid biosynthesis	94
ko04712	Circadian rhythm - plant	93
ko00670	One carbon pool by folate	93
ko05202	Transcriptional misregulation in cancer	92
ko00280	Valine, leucine and isoleucine degradation	90
ko00071	Fatty acid metabolism	89
ko04122	Sulfur relay system	89
ko04350	TGF-beta signaling pathway	88
ko00903	Limonene and pinene degradation	88
ko00540	Lipopolysaccharide biosynthesis	87
ko00945	Stilbenoid, diarylheptanoid and gingerol biosynthesis	86
ko04724	Glutamatergic synapse	84
ko05134	Legionellosis	83
ko00052	Galactose metabolism	82
ko04916	Melanogenesis	81
ko00130	Ubiquinone and other terpenoid-quinone biosynthesis	80
ko04115	p53 signaling pathway	80
ko04530	Tight junction	79
ko04920	Adipocytokine signaling pathway	79
ko00513	Various types of N-glycan biosynthesis	78
ko00061	Fatty acid biosynthesis	78
ko00460	Cyanoamino acid metabolism	78
ko00053	Ascorbate and aldarate metabolism	77
ko03320	PPAR signaling pathway	77
ko00380	Tryptophan metabolism	76
ko01040	Biosynthesis of unsaturated fatty acids	76
ko04612	Antigen processing and presentation	76
ko00521	Streptomycin biosynthesis	76
ko00640	Propanoate metabolism	75
ko04912	GnRH signaling pathway	75
ko00966	Glucosinolate biosynthesis	74
ko00720	Carbon fixation pathways in prokaryotes	73
ko00450	Selenocompound metabolism	72
ko00410	beta-Alanine metabolism	70
ko04722	Neurotrophin signaling pathway	70
ko05132	Salmonella infection	69
ko00982	Drug metabolism - cytochrome P450	69
ko00310	Lysine degradation	68
ko00980	Metabolism of xenobiotics by cytochrome P450	68
ko00350	Tyrosine metabolism	67
ko04520	Adherens junction	67
ko00363	Bisphenol degradation	67
ko04966	Collecting duct acid secretion	66
ko04012	ErbB signaling pathway	65
ko05204	Chemical carcinogenesis	65
ko04020	Calcium signaling pathway	64
ko00592	alpha-Linolenic acid metabolism	61
ko05031	Amphetamine addiction	61
ko04010	MAPK signaling pathway	60
ko00100	Steroid biosynthesis	59
ko04976	Bile secretion	56
ko00770	Pantothenate and CoA biosynthesis	55
ko00906	Carotenoid biosynthesis	54
ko00790	Folate biosynthesis	52
ko00983	Drug metabolism - other enzymes	51
ko04330	Notch signaling pathway	51
ko04621	NOD-like receptor signaling pathway	51
ko02010	ABC transporters	51
ko00290	Valine, leucine and isoleucine biosynthesis	50
ko04540	Gap junction	50
ko04727	GABAergic synapse	48
ko00253	Tetracycline biosynthesis	48
ko00563	Glycosylphosphatidylinositol(GPI)-anchor biosynthesis	47
ko00941	Flavonoid biosynthesis	46
ko05133	Pertussis	46
ko04713	Circadian entrainment	46
ko00340	Histidine metabolism	44
ko04140	Regulation of autophagy	43
ko00650	Butanoate metabolism	43
ko00062	Fatty acid elongation	43
ko04961	Endocrine and other factor-regulated calcium reabsorption	42
ko00780	Biotin metabolism	41
ko04630	Jak-STAT signaling pathway	40
ko02020	Two-component system	39
ko04260	Cardiac muscle contraction	38
ko04112	Cell cycle - Caulobacter	38
ko00600	Sphingolipid metabolism	37
ko00591	Linoleic acid metabolism	37
ko04730	Long-term depression	37
ko04011	MAPK signaling pathway - yeast	37
ko00950	Isoquinoline alkaloid biosynthesis	36
ko04710	Circadian rhythm	35
ko04964	Proximal tubule bicarbonate reclamation	35
ko00909	Sesquiterpenoid and triterpenoid biosynthesis	34
ko03070	Bacterial secretion system	34
ko04380	Osteoclast differentiation	34
ko04971	Gastric acid secretion	34
ko00196	Photosynthesis - antenna proteins	33
ko00300	Lysine biosynthesis	33
ko04062	Chemokine signaling pathway	33
ko04064	NF-kappa B signaling pathway	33
ko04744	Phototransduction	33
ko04662	B cell receptor signaling pathway	32
ko04660	T cell receptor signaling pathway	32
ko04320	Dorso-ventral axis formation	32
ko00760	Nicotinate and nicotinamide metabolism	31
ko04745	Phototransduction - fly	31
ko04360	Axon guidance	30
ko00904	Diterpenoid biosynthesis	29
ko04726	Serotonergic synapse	29
ko00625	Chloroalkane and chloroalkene degradation	29
ko04725	Cholinergic synapse	29
ko00511	Other glycan degradation	28
ko04622	RIG-I-like receptor signaling pathway	28
ko04370	VEGF signaling pathway	28
ko04650	Natural killer cell mediated cytotoxicity	28
ko04970	Salivary secretion	28
ko04740	Olfactory transduction	28
ko04340	Hedgehog signaling pathway	27
ko04723	Retrograde endocannabinoid signaling	25
ko03450	Non-homologous end-joining	24
ko00073	Cutin, suberine and wax biosynthesis	24
ko04620	Toll-like receptor signaling pathway	24
ko00430	Taurine and hypotaurine metabolism	24
ko04973	Carbohydrate digestion and absorption	23
ko04210	Apoptosis	22
ko04664	Fc epsilon RI signaling pathway	21
ko04013	MAPK signaling pathway - fly	21
ko00740	Riboflavin metabolism	20
ko04962	Vasopressin-regulated water reabsorption	19
ko00830	Retinol metabolism	19
ko00905	Brassinosteroid biosynthesis	18
ko04978	Mineral absorption	18
ko04960	Aldosterone-regulated sodium reabsorption	18
ko00660	C5-Branched dibasic acid metabolism	17
ko00401	Novobiocin biosynthesis	17
ko00750	Vitamin B6 metabolism	16
ko00524	Butirosin and neomycin biosynthesis	15
ko04975	Fat digestion and absorption	12
ko00603	Glycosphingolipid biosynthesis - globo series	12
ko00626	Naphthalene degradation	12
ko00901	Indole alkaloid biosynthesis	12
ko00730	Thiamine metabolism	11
ko00531	Glycosaminoglycan degradation	11
ko00440	Phosphonate and phosphinate metabolism	11
ko05032	Morphine addiction	11
ko00362	Benzoate degradation	11
ko04974	Protein digestion and absorption	11
ko01053	Biosynthesis of siderophore group nonribosomal peptides	11
ko04972	Pancreatic secretion	10
ko04711	Circadian rhythm - fly	10
ko00643	Styrene degradation	9
ko00944	Flavone and flavonol biosynthesis	9
ko00785	Lipoic acid metabolism	9
ko00604	Glycosphingolipid biosynthesis - ganglio series	9
ko00351	DDT degradation	9
ko04742	Taste transduction	8
ko00072	Synthesis and degradation of ketone bodies	7
ko04670	Leukocyte transendothelial migration	7
ko01051	Biosynthesis of ansamycins	7
ko00514	Other types of O-glycan biosynthesis	6
ko00361	Chlorocyclohexane and chlorobenzene degradation	6
ko00965	Betalain biosynthesis	6
ko00902	Monoterpenoid biosynthesis	5
ko00364	Fluorobenzoate degradation	4
ko00623	Toluene degradation	4
ko05030	Cocaine addiction	4
ko00471	D-Glutamine and D-glutamate metabolism	4
ko00232	Caffeine metabolism	3
ko05033	Nicotine addiction	3
ko04977	Vitamin digestion and absorption	3
ko00550	Peptidoglycan biosynthesis	2
ko00281	Geraniol degradation	2
ko00791	Atrazine degradation	1
ko00622	Xylene degradation	1
ko00621	Dioxin degradation	1
ko00523	Polyketide sugar unit biosynthesis	1
