# Supplementary material for: De Novo Transcriptome of Brassica juncea Seed Coat and Identification of Genes for the Biosynthesis of Flavonoids
Source: PLoS One. 2013 Aug 19;8(8):e71110. doi: 10.1371/journal.pone.0071110 (PMC3747200; doi:10.1371/journal.pone.0071110)
Supplement: Table S2 — Transcription factors identified in the transcriptome of Brassica juncea seed coat. (XLS) [file pone.0071110.s002.xls]

## Sheet: Sheet1
TF family	Unigene Number	Unigene
ZF-HD	24	Unigene_77439,Unigene_78281,Unigene_30132,Unigene_53578,Unigene_56496,Unigene_63338,Unigene_65321,Unigene_47451,Unigene_56391,Unigene_59529,Unigene_66938,Unigene_73339,Unigene_48103,Unigene_48104,Unigene_49633,Unigene_78669,Unigene_17510,Unigene_32932,Unigene_34224,Unigene_41054,Unigene_48500,Unigene_53516,Unigene_60918,Unigene_48064,
WRKY	88	Unigene_44435,Unigene_49443,Unigene_68487,Unigene_79397,Unigene_70162,Unigene_42356,Unigene_58376,Unigene_39347,Unigene_39348,Unigene_44124,Unigene_44436,Unigene_66819,Unigene_50429,Unigene_50430,Unigene_6999,Unigene_7000,Unigene_40136,Unigene_44050,Unigene_60706,Unigene_6406,Unigene_7053,Unigene_7054,Unigene_17146,Unigene_27938,Unigene_27949,Unigene_6136,Unigene_30851,Unigene_30852,Unigene_30853…
Whirly	3	Unigene_16925,Unigene_47798,Unigene_30386,
VOZ	8	Unigene_11830,Unigene_21734,Unigene_23428,Unigene_34310,Unigene_38422,Unigene_32296,Unigene_32538,Unigene_33533,
TUB	27	Unigene_60914,Unigene_14335,Unigene_14336,Unigene_14337,Unigene_14338,Unigene_16311,Unigene_16312,Unigene_30277,Unigene_30278,Unigene_30279,Unigene_40111,Unigene_8630,Unigene_8631,Unigene_8632,Unigene_79002,Unigene_4750,Unigene_4751,Unigene_19731,Unigene_32997,Unigene_22723,Unigene_27828,Unigene_1662,Unigene_28785,Unigene_60032,Unigene_72940,Unigene_15339,Unigene_15340,
Trihelix	54	Unigene_73725,Unigene_44135,Unigene_59854,Unigene_65128,Unigene_67079,Unigene_76748,Unigene_31983,Unigene_31984,Unigene_31995,Unigene_46659,Unigene_22221,Unigene_22222,Unigene_3102,Unigene_3103,Unigene_18723,Unigene_63307,Unigene_8522,Unigene_26994,Unigene_30124,Unigene_30130,Unigene_30131,Unigene_62097,Unigene_41607,Unigene_9371,Unigene_16950,Unigene_21747,Unigene_65879,Unigene_12443,Unigene_182…
TCP	40	Unigene_48167,Unigene_51343,Unigene_67979,Unigene_26058,Unigene_39551,Unigene_56096,Unigene_12152,Unigene_32356,Unigene_8125,Unigene_33369,Unigene_4333,Unigene_4334,Unigene_21567,Unigene_30502,Unigene_77430,Unigene_39214,Unigene_46737,Unigene_36555,Unigene_32658,Unigene_32659,Unigene_79192,Unigene_30297,Unigene_31325,Unigene_31337,Unigene_54589,Unigene_33712,Unigene_33713,Unigene_33714,Unigene_57…
SBP	22	Unigene_56172,Unigene_5324,Unigene_10374,Unigene_19412,Unigene_21352,Unigene_25375,Unigene_25376,Unigene_52748,Unigene_36413,Unigene_57190,Unigene_68396,Unigene_71314,Unigene_58079,Unigene_63812,Unigene_74765,Unigene_4588,Unigene_14576,Unigene_8382,Unigene_8383,Unigene_8384,Unigene_48826,Unigene_77461,
REM	13	Unigene_1196,Unigene_10244,Unigene_15945,Unigene_15946,Unigene_13048,Unigene_32922,Unigene_50855,Unigene_53896,Unigene_54257,Unigene_53715,Unigene_70189,Unigene_70389,Unigene_76948,
RAV	16	Unigene_37009,Unigene_45559,Unigene_55382,Unigene_65756,Unigene_74980,Unigene_31341,Unigene_31342,Unigene_51773,Unigene_65606,Unigene_52738,Unigene_52739,Unigene_56213,Unigene_58465,Unigene_69797,Unigene_60418,Unigene_70588,
PHD	14	Unigene_1354,Unigene_1355,Unigene_25987,Unigene_26006,Unigene_25070,Unigene_61031,Unigene_2310,Unigene_3694,Unigene_22883,Unigene_22884,Unigene_22885,Unigene_28133,Unigene_19894,Unigene_34882,
Orphan	4	Unigene_18828,Unigene_18829,Unigene_27370,Unigene_58587,
NLP	30	Unigene_27473,Unigene_38906,Unigene_38907,Unigene_41666,Unigene_48715,Unigene_50696,Unigene_44407,Unigene_44408,Unigene_61218,Unigene_39154,Unigene_50697,Unigene_11840,Unigene_17504,Unigene_20231,Unigene_35323,Unigene_13582,Unigene_13583,Unigene_13584,Unigene_49605,Unigene_67951,Unigene_70860,Unigene_23081,Unigene_30110,Unigene_37694,Unigene_48817,Unigene_56536,Unigene_65467,Unigene_57199,Unigene…
NAC	99	Unigene_43702,Unigene_46244,Unigene_55085,Unigene_65378,Unigene_13153,Unigene_18476,Unigene_19822,Unigene_56627,Unigene_7745,Unigene_17621,Unigene_17823,Unigene_17825,Unigene_20077,Unigene_9092,Unigene_26995,Unigene_77109,Unigene_22955,Unigene_26962,Unigene_33424,Unigene_47387,Unigene_74635,Unigene_78765,Unigene_29606,Unigene_40737,Unigene_34124,Unigene_71828,Unigene_43375,Unigene_72341,Unigene_9…
MYB-related	4	Unigene_3660,Unigene_3662,Unigene_8224,Unigene_24303,
MYB	100	Unigene_620,Unigene_639,Unigene_640,Unigene_641,Unigene_642,Unigene_4147,Unigene_4712,Unigene_31877,Unigene_32412,Unigene_53878,Unigene_54363,Unigene_73523,Unigene_43725,Unigene_3825,Unigene_59080,Unigene_74736,Unigene_61343,Unigene_43167,Unigene_42930,Unigene_32411,Unigene_54136,Unigene_61472,Unigene_73889,Unigene_50123,Unigene_50124,Unigene_57487,Unigene_47714,Unigene_26429,Unigene_26430,Unigen…
MADS	49	Unigene_43813,Unigene_43814,Unigene_60781,Unigene_1801,Unigene_1802,Unigene_3407,Unigene_26838,Unigene_26853,Unigene_46549,Unigene_20219,Unigene_48670,Unigene_50037,Unigene_71397,Unigene_587,Unigene_58909,Unigene_72926,Unigene_65211,Unigene_10129,Unigene_21793,Unigene_22293,Unigene_41927,Unigene_42,Unigene_43,Unigene_54,Unigene_7923,Unigene_17356,Unigene_41680,Unigene_29039,Unigene_2708,Unigene_2…
JUMONJI	20	Unigene_23737,Unigene_24800,Unigene_24801,Unigene_27865,Unigene_41437,Unigene_35749,Unigene_35751,Unigene_44161,Unigene_44162,Unigene_44163,Unigene_45135,Unigene_60691,Unigene_62996,Unigene_70634,Unigene_35750,Unigene_74155,Unigene_1944,Unigene_2974,Unigene_8707,Unigene_14679,
HSF	28	Unigene_55947,Unigene_55955,Unigene_26173,Unigene_26174,Unigene_26175,Unigene_46540,Unigene_25348,Unigene_47764,Unigene_48135,Unigene_48620,Unigene_68263,Unigene_54609,Unigene_1930,Unigene_23766,Unigene_33092,Unigene_3688,Unigene_4872,Unigene_53333,Unigene_59103,Unigene_34108,Unigene_33502,Unigene_48641,Unigene_5827,Unigene_10199,Unigene_52478,Unigene_55997,Unigene_41647,Unigene_49678,
Homeobox	163	Unigene_31527,Unigene_37902,Unigene_37903,Unigene_40559,Unigene_32914,Unigene_33624,Unigene_38572,Unigene_40039,Unigene_53286,Unigene_54307,Unigene_55967,Unigene_56404,Unigene_70662,Unigene_8545,Unigene_12237,Unigene_15151,Unigene_56348,Unigene_67545,Unigene_79323,Unigene_6260,Unigene_6261,Unigene_16959,Unigene_16960,Unigene_10455,Unigene_24764,Unigene_7214,Unigene_14116,Unigene_37913,Unigene_379…
GRF	17	Unigene_69695,Unigene_42619,Unigene_42620,Unigene_49584,Unigene_13781,Unigene_20566,Unigene_38697,Unigene_49927,Unigene_40263,Unigene_56140,Unigene_35246,Unigene_39352,Unigene_49014,Unigene_56008,Unigene_63225,Unigene_64415,Unigene_65064,
GRAS	68	Unigene_44505,Unigene_64878,Unigene_74824,Unigene_3058,Unigene_3059,Unigene_585,Unigene_14812,Unigene_15194,Unigene_32484,Unigene_12705,Unigene_38566,Unigene_38567,Unigene_963,Unigene_18578,Unigene_28169,Unigene_28170,Unigene_28171,Unigene_38157,Unigene_38159,Unigene_23287,Unigene_355,Unigene_5936,Unigene_5937,Unigene_54029,Unigene_63183,Unigene_77970,Unigene_24904,Unigene_25504,Unigene_35056,Uni…
GeBP	7	Unigene_2908,Unigene_10730,Unigene_44344,Unigene_47902,Unigene_2925,Unigene_10713,Unigene_31675,
G2-like	67	Unigene_43883,Unigene_57886,Unigene_46219,Unigene_48289,Unigene_51282,Unigene_5201,Unigene_5202,Unigene_9286,Unigene_15715,Unigene_15716,Unigene_51746,Unigene_73598,Unigene_66794,Unigene_75579,Unigene_67626,Unigene_56628,Unigene_69099,Unigene_12024,Unigene_42240,Unigene_42241,Unigene_47390,Unigene_2398,Unigene_68825,Unigene_72757,Unigene_9827,Unigene_14302,Unigene_51662,Unigene_57314,Unigene_6095…
EIL	16	Unigene_11319,Unigene_35707,Unigene_41746,Unigene_58459,Unigene_65176,Unigene_30693,Unigene_31763,Unigene_34759,Unigene_1738,Unigene_8568,Unigene_15758,Unigene_16336,Unigene_27216,Unigene_28160,Unigene_47028,Unigene_55471,
E2F-DP	12	Unigene_60222,Unigene_43268,Unigene_27278,Unigene_4336,Unigene_17065,Unigene_20710,Unigene_62972,Unigene_78539,Unigene_8982,Unigene_11170,Unigene_26332,Unigene_45843,
CPP	13	Unigene_24808,Unigene_52806,Unigene_7140,Unigene_10526,Unigene_3021,Unigene_31162,Unigene_38459,Unigene_38460,Unigene_38461,Unigene_60893,Unigene_32402,Unigene_53506,Unigene_69461,
CCAAT-HAP5	19	Unigene_42014,Unigene_42381,Unigene_48700,Unigene_8667,Unigene_14583,Unigene_19560,Unigene_26695,Unigene_32460,Unigene_4353,Unigene_17206,Unigene_17207,Unigene_18371,Unigene_22731,Unigene_10634,Unigene_17275,Unigene_31795,Unigene_10633,Unigene_17274,Unigene_22410,
CCAAT-HAP3	27	Unigene_20285,Unigene_20527,Unigene_32806,Unigene_10302,Unigene_10303,Unigene_28849,Unigene_38100,Unigene_45309,Unigene_16274,Unigene_16286,Unigene_21417,Unigene_23658,Unigene_23659,Unigene_28480,Unigene_45310,Unigene_77136,Unigene_4870,Unigene_4871,Unigene_19971,Unigene_37525,Unigene_41438,Unigene_2633,Unigene_3880,Unigene_14753,Unigene_20215,Unigene_31244,Unigene_41472,
CCAAT-HAP2	21	Unigene_44848,Unigene_7836,Unigene_48358,Unigene_48359,Unigene_48360,Unigene_33944,Unigene_78680,Unigene_11228,Unigene_28050,Unigene_28051,Unigene_36945,Unigene_39620,Unigene_43414,Unigene_8001,Unigene_10956,Unigene_10957,Unigene_15805,Unigene_16916,Unigene_23043,Unigene_46550,Unigene_78484,
CAMTA	13	Unigene_27078,Unigene_30827,Unigene_33796,Unigene_1386,Unigene_36005,Unigene_36908,Unigene_707,Unigene_5952,Unigene_5953,Unigene_18888,Unigene_11062,Unigene_16309,Unigene_29467,
C3H	215	Unigene_32451,Unigene_41592,Unigene_1254,Unigene_1255,Unigene_1256,Unigene_1257,Unigene_62891,Unigene_16436,Unigene_16437,Unigene_28430,Unigene_27527,Unigene_8742,Unigene_13988,Unigene_18908,Unigene_18909,Unigene_18910,Unigene_18911,Unigene_22026,Unigene_22315,Unigene_25718,Unigene_25719,Unigene_45803,Unigene_2033,Unigene_60533,Unigene_33620,Unigene_6775,Unigene_26138,Unigene_42036,Unigene_43430,…
C2H2	316	Unigene_18630,Unigene_34163,Unigene_41905,Unigene_61659,Unigene_73911,Unigene_77555,Unigene_7136,Unigene_7137,Unigene_22752,Unigene_39878,Unigene_72585,Unigene_49417,Unigene_55044,Unigene_64204,Unigene_72606,Unigene_20756,Unigene_74856,Unigene_53546,Unigene_73846,Unigene_47741,Unigene_55438,Unigene_78882,Unigene_30656,Unigene_42199,Unigene_49962,Unigene_49963,Unigene_16398,Unigene_16399,Unigene_2…
C2C2-YABBY	4	Unigene_21662,Unigene_78805,Unigene_74915,Unigene_56752,
C2C2-Gata	50	Unigene_1316,Unigene_28989,Unigene_46648,Unigene_46649,Unigene_60049,Unigene_61309,Unigene_40028,Unigene_71384,Unigene_24994,Unigene_24995,Unigene_43928,Unigene_3564,Unigene_3565,Unigene_10569,Unigene_15722,Unigene_19963,Unigene_30174,Unigene_9619,Unigene_28036,Unigene_42159,Unigene_45640,Unigene_38691,Unigene_38692,Unigene_41119,Unigene_42085,Unigene_47871,Unigene_3535,Unigene_3536,Unigene_27960…
C2C2-Dof	50	Unigene_27173,Unigene_30895,Unigene_58549,Unigene_62438,Unigene_39677,Unigene_39678,Unigene_8963,Unigene_35673,Unigene_40153,Unigene_55850,Unigene_72526,Unigene_46470,Unigene_19363,Unigene_63954,Unigene_74568,Unigene_23667,Unigene_51007,Unigene_1047,Unigene_25587,Unigene_25588,Unigene_25590,Unigene_35280,Unigene_20999,Unigene_21001,Unigene_25679,Unigene_28269,Unigene_35675,Unigene_68467,Unigene_2…
C2C2-CO-like	41	Unigene_8676,Unigene_8677,Unigene_8678,Unigene_16349,Unigene_34056,Unigene_35678,Unigene_45824,Unigene_26487,Unigene_10671,Unigene_43418,Unigene_3513,Unigene_19999,Unigene_49380,Unigene_53907,Unigene_27963,Unigene_5302,Unigene_5303,Unigene_25933,Unigene_25934,Unigene_25935,Unigene_37605,Unigene_57458,Unigene_41929,Unigene_4938,Unigene_18726,Unigene_8652,Unigene_57933,Unigene_60454,Unigene_48860,U…
BZR	7	Unigene_6637,Unigene_75615,Unigene_53249,Unigene_10493,Unigene_10494,Unigene_27225,Unigene_65942,
bZIP	124	Unigene_10305,Unigene_19727,Unigene_21298,Unigene_11803,Unigene_11804,Unigene_11805,Unigene_12745,Unigene_79454,Unigene_65618,Unigene_19891,Unigene_36121,Unigene_45148,Unigene_31719,Unigene_33640,Unigene_60097,Unigene_6513,Unigene_6514,Unigene_16494,Unigene_78006,Unigene_17151,Unigene_17152,Unigene_56489,Unigene_16373,Unigene_42296,Unigene_66332,Unigene_1020,Unigene_30765,Unigene_39390,Unigene_57…
bHLH	190	Unigene_26342,Unigene_26343,Unigene_6537,Unigene_24605,Unigene_30743,Unigene_42348,Unigene_39435,Unigene_40367,Unigene_45989,Unigene_58769,Unigene_31963,Unigene_42043,Unigene_9768,Unigene_56105,Unigene_63687,Unigene_5960,Unigene_45119,Unigene_59370,Unigene_74775,Unigene_22032,Unigene_37314,Unigene_77386,Unigene_72773,Unigene_73688,Unigene_73689,Unigene_33853,Unigene_51036,Unigene_27227,Unigene_28…
BBR/BPC	16	Unigene_645,Unigene_646,Unigene_647,Unigene_31982,Unigene_42021,Unigene_42261,Unigene_42262,Unigene_37351,Unigene_25174,Unigene_33667,Unigene_42250,Unigene_44079,Unigene_47466,Unigene_9304,Unigene_13747,Unigene_29204,
ARR-B	20	Unigene_15395,Unigene_40780,Unigene_53328,Unigene_48392,Unigene_48393,Unigene_63152,Unigene_69359,Unigene_22474,Unigene_22475,Unigene_25386,Unigene_61155,Unigene_35120,Unigene_46463,Unigene_54436,Unigene_66179,Unigene_73556,Unigene_42095,Unigene_17848,Unigene_52572,Unigene_69946,
ARID	16	Unigene_42353,Unigene_57204,Unigene_61221,Unigene_73784,Unigene_7047,Unigene_42725,Unigene_34257,Unigene_34258,Unigene_15668,Unigene_35129,Unigene_58917,Unigene_73699,Unigene_17659,Unigene_22427,Unigene_49207,Unigene_49208,
ARF	47	Unigene_29457,Unigene_31801,Unigene_44943,Unigene_55392,Unigene_58833,Unigene_5062,Unigene_5063,Unigene_5064,Unigene_16497,Unigene_16498,Unigene_17210,Unigene_20832,Unigene_38685,Unigene_37612,Unigene_41939,Unigene_11221,Unigene_18778,Unigene_18779,Unigene_10064,Unigene_15281,Unigene_17834,Unigene_9968,Unigene_27230,Unigene_27231,Unigene_27232,Unigene_21641,Unigene_21642,Unigene_21643,Unigene_603…
AP2-EREBP	127	Unigene_42928,Unigene_25870,Unigene_54299,Unigene_67816,Unigene_58703,Unigene_74020,Unigene_21376,Unigene_26426,Unigene_71934,Unigene_74026,Unigene_37067,Unigene_64613,Unigene_43457,Unigene_68534,Unigene_71143,Unigene_37228,Unigene_59616,Unigene_59617,Unigene_7772,Unigene_55353,Unigene_69029,Unigene_69681,Unigene_78550,Unigene_48532,Unigene_52011,Unigene_22224,Unigene_29137,Unigene_30494,Unigene_…
Alfin-like	17	Unigene_23078,Unigene_23079,Unigene_31870,Unigene_33694,Unigene_41730,Unigene_41731,Unigene_16757,Unigene_24553,Unigene_9444,Unigene_11609,Unigene_33780,Unigene_1174,Unigene_4125,Unigene_38392,Unigene_41064,Unigene_12962,Unigene_12963,
ABI3VP1	20	Unigene_75763,Unigene_11523,Unigene_64100,Unigene_50963,Unigene_15887,Unigene_19376,Unigene_19377,Unigene_39977,Unigene_40962,Unigene_1193,Unigene_1194,Unigene_28087,Unigene_28088,Unigene_30091,Unigene_49664,Unigene_37847,Unigene_52290,Unigene_31268,Unigene_11752,Unigene_18642,
AtRKD	1	Unigene_39707

## Sheet: Sheet2
ZF-HD	24	2
WRKY	88	3
Whirly	3	4
VOZ	8	5
TUB	27	6
Trihelix	54	7
TCP	40	8
SBP	22	9
REM	13	10
RAV	16	11
PHD	14	12
Orphan	4	13
NLP	30	14
NAC	99	15
MYB-related	4	16
MYB	100	17
MADS	49	18
JUMONJI	20	19
HSF	28	20
Homeobox	163	21
GRF	17	22
GRAS	68	23
GeBP	7	24
G2-like	67	25
EIL	16	26
E2F-DP	12	27
CPP	13	28
CCAAT-HAP5	19	29
CCAAT-HAP3	27	30
CCAAT-HAP2	21	31
CAMTA	13	32
C3H	215	33
C2H2	316	34
C2C2-YABBY	4	35
C2C2-Gata	50	36
C2C2-Dof	50	37
C2C2-CO-like	41	38
BZR	7	39
bZIP	124	40
bHLH	190	41
BBR/BPC	16	42
ARR-B	20	43
ARID	16	44
ARF	47	45
AP2-EREBP	127	46
Alfin-like	17	47
ABI3VP1	20	48
AtRKD	1	49
