# Supplementary material for: De Novo Transcriptome of Brassica juncea Seed Coat and Identification of Genes for the Biosynthesis of Flavonoids
Source: PLoS One. 2013 Aug 19;8(8):e71110. doi: 10.1371/journal.pone.0071110 (PMC3747200; doi:10.1371/journal.pone.0071110)
Supplement: Table S3 — The unigenes differentially expressed between between the yellow- and brown-seeded testa of Brassica juncea . (XLS) [file pone.0071110.s003.xls]

## Sheet: Sheet1
Unigene name	Unigene length	SY read count	NILA read count	SY_RPKM	NILA_RPKM	Fisher_p_value	FDR correct p value	ratio(NILA/SY)
Unigene_16036	293	1	1370	0.1	104.9	1.63671e-30	1.10605e-27	1049
Unigene_5565	564	4	1850	0.1	73.6	1.20235e-21	5.4699e-19	736
Unigene_4821	476	0	10510	0	495.3	5.26141e-141	2.81708e-137	495.3
Unigene_653	1648	7	3636	0.1	49.5	1.26628e-14	3.42955e-12	495
Unigene_2700	426	3	922	0.1	48.5	2.44045e-14	6.41008e-12	485
Unigene_20425	1219	6	2488	0.1	45.8	9.04766e-14	2.24915e-11	458
Unigene_11934	889	14	4636	0.3	117	1.01127e-33	7.48827e-31	390
Unigene_7203	710	3	1211	0.1	38.3	1.72149e-11	3.39446e-09	383
Unigene_26914	741	12	2923	0.3	88.5	1.14808e-25	6.29226e-23	295
Unigene_477	372	1	432	0.1	26	4.69348e-08	5.93981e-06	260
Unigene_40527	443	2	508	0.1	25.7	4.69348e-08	5.93981e-06	257
Unigene_3885	1479	68	12421	0.9	188.4	4.46507e-52	5.65075e-49	209.333
Unigene_40737	305	1	284	0.1	20.9	1.29803e-06	0.000126895	209
Unigene_6584	1048	0	9644	0	206.4	3.86245e-59	5.97435e-56	206.4
Unigene_2112	1003	1018	190018	20.7	4249.7	0	0	205.3
Unigene_5874	2516	43	6803	0.3	60.7	7.2235e-18	2.60514e-15	202.333
Unigene_516	619	58	9540	1.9	345.7	1.02117e-94	3.55394e-91	181.947
Unigene_24763	1288	5	1031	0.1	18	9.60892e-06	0.00077054	180
Unigene_5742	997	16	2392	0.3	53.8	8.27785e-16	2.47288e-13	179.333
Unigene_7701	308	8	1190	0.5	86.7	2.21796e-25	1.19675e-22	173.4
Unigene_5875	2504	38	5238	0.3	46.9	4.69864e-14	1.19798e-11	156.333
Unigene_7202	204	0	1376	0	151.3	1.50768e-43	1.54327e-40	151.3
Unigene_101	588	2	381	0.1	14.5	0.000140633	0.00835216	145
Unigene_21622	797	2	515	0.1	14.5	0.000140633	0.00835216	145
Unigene_9635	210	2	240	0.2	25.6	4.69348e-08	5.93981e-06	128
Unigene_7597	930	0	5203	0	125.5	2.35355e-36	2.02246e-33	125.5
Unigene_26664	1022	9	1103	0.2	24.2	1.76707e-07	2.05337e-05	121
Unigene_257	934	4	491	0.1	11.8	0.000541823	0.0260813	118
Unigene_45418	549	4	289	0.1	11.8	0.000541823	0.0260813	118
Unigene_23562	332	1	166	0.1	11.2	0.00106558	0.045897	112
Unigene_1794	522	8	753	0.3	32.4	8.9193e-10	1.44044e-07	108
Unigene_47981	416	3	196	0.1	10.6	0.00106558	0.045897	106
Unigene_17340	963	34	3182	0.7	74.1	4.05268e-20	1.68914e-17	105.857
Unigene_9636	226	4	388	0.4	38.5	1.72149e-11	3.39446e-09	96.25
Unigene_29338	284	3	234	0.2	18.5	9.60892e-06	0.00077054	92.5
Unigene_1251	281	0	1141	0	91.1	1.59518e-26	9.02702e-24	91.1
Unigene_5716	1974	29	2400	0.3	27.3	2.42125e-08	3.24098e-06	91
Unigene_29606	383	3	296	0.2	17.3	1.87636e-05	0.00139983	86.5
Unigene_5743	1067	27	1953	0.5	41.1	2.40133e-12	5.28938e-10	82.2
Unigene_19290	424	0	1547	0	81.8	6.00064e-24	3.09389e-21	81.8
Unigene_47931	213	2	150	0.2	15.8	3.6679e-05	0.00252526	79
Unigene_258	1025	13	1010	0.3	22.1	6.6721e-07	6.93152e-05	73.6667
Unigene_21970	206	2	131	0.2	14.3	0.000140633	0.00835216	71.5
Unigene_74493	356	339	21716	19.4	1368.3	0	0	70.5309
Unigene_14926	838	9	528	0.2	14.1	0.000140633	0.00835216	70.5
Unigene_41679	361	5	334	0.3	20.8	1.29803e-06	0.000126895	69.3333
Unigene_1877	427	10	628	0.5	33	4.6153e-10	7.59451e-08	66
Unigene_47908	349	3	195	0.2	12.5	0.000541823	0.0260813	62.5
Unigene_41643	332	4	182	0.2	12.3	0.000541823	0.0260813	61.5
Unigene_7365	799	1	2110	0	59.2	2.78765e-17	9.41915e-15	59.2
Unigene_29816	371	15	770	0.8	46.6	1.75452e-12	3.9142e-10	58.25
Unigene_10505	581	14	751	0.5	29	6.45489e-09	9.36026e-07	58
Unigene_13036	497	0	1208	0	54.5	8.27785e-16	2.47288e-13	54.5
Unigene_22635	524	6	249	0.2	10.7	0.00106558	0.045897	53.5
Unigene_14284	1084	69	3276	1.3	67.8	1.97376e-18	7.38622e-16	52.1538
Unigene_38759	355	12	549	0.7	34.7	2.21078e-09	3.40445e-07	49.5714
Unigene_1957	1452	129	5641	1.8	87.1	3.32065e-22	1.58311e-19	48.3889
Unigene_39715	309	5	197	0.3	14.3	0.000140633	0.00835216	47.6667
Unigene_40999	367	8	306	0.4	18.7	4.92572e-06	0.000426968	46.75
Unigene_21056	216	3	135	0.3	14	0.000140633	0.00835216	46.6667
Unigene_26405	417	0	828	0	44.5	3.35634e-13	8.02812e-11	44.5
Unigene_11137	2930	51	2295	0.4	17.6	9.60892e-06	0.00077054	44
Unigene_20740	373	26	1021	1.4	61.4	1.86267e-16	5.86657e-14	43.8571
Unigene_24712	1201	23	910	0.4	17	1.87636e-05	0.00139983	42.5
Unigene_25451	355	9	313	0.5	19.8	2.52744e-06	0.000232485	39.6
Unigene_18727	1297	20	646	0.3	11.2	0.00106558	0.045897	37.3333
Unigene_53818	627	9	302	0.3	10.8	0.00106558	0.045897	36
Unigene_4824	2756	223	7027	1.6	57.2	3.38708e-14	8.75286e-12	35.75
Unigene_18841	821	17	523	0.4	14.3	0.000140633	0.00835216	35.75
Unigene_7449	665	48	1494	1.5	50.4	2.83025e-12	6.15623e-10	33.6
Unigene_73	1157	0	1712	0	33.2	4.6153e-10	7.59451e-08	33.2
Unigene_7079	1612	96	2802	1.2	39	3.35838e-10	5.579e-08	32.5
Unigene_13124	594	44	1257	1.5	47.5	1.00179e-11	2.063e-09	31.6667
Unigene_29211	573	21	559	0.7	21.9	7.79466e-06	0.000644288	31.2857
Unigene_5706	834	107	3012	2.6	81	1.9142e-19	7.57033e-17	31.1538
Unigene_29163	1006	26	683	0.5	15.2	7.17794e-05	0.00458367	30.4
Unigene_7395	203	23	604	2.3	66.7	6.08847e-17	2.01804e-14	29
Unigene_9510	291	14	367	1	28.3	1.81707e-07	2.10795e-05	28.3
Unigene_18768	1346	35	837	0.5	13.9	0.000140633	0.00835216	27.8
Unigene_9408	408	35	853	1.7	46.9	1.88438e-11	3.68433e-09	27.5882
Unigene_13340	433	74	1858	3.5	96.3	1.50209e-22	7.3629e-20	27.5143
Unigene_33709	536	10	253	0.4	10.6	0.00106558	0.045897	26.5
Unigene_28153	517	18	426	0.7	18.5	9.39065e-05	0.00575891	26.4286
Unigene_6894	920	2	1077	0	26.3	4.69348e-08	5.93981e-06	26.3
Unigene_4937	673	139	3285	4.2	109.5	2.43784e-26	1.35749e-23	26.0714
Unigene_13101	288	21	483	1.5	37.6	5.47973e-09	8.01295e-07	25.0667
Unigene_8411	934	2	1007	0	24.2	1.76707e-07	2.05337e-05	24.2
Unigene_36235	400	12	259	0.6	14.5	0.00110458	0.0469665	24.1667
Unigene_26697	945	39	801	0.8	19	5.04931e-05	0.00333135	23.75
Unigene_5500	314	11	229	0.7	16.4	0.000323325	0.0171011	23.4286
Unigene_1012	660	94	1965	2.9	66.8	6.78213e-16	2.06144e-13	23.0345
Unigene_7719	1926	132	2719	1.4	31.7	1.46648e-08	2.0293e-06	22.6429
Unigene_21302	1158	44	931	0.8	18	9.39065e-05	0.00575891	22.5
Unigene_10506	496	1	490	0	22.2	6.6721e-07	6.93152e-05	22.2
Unigene_52527	429	264	5158	12.5	269.7	2.41192e-60	3.8155e-57	21.576
Unigene_21070	430	0	413	0	21.5	6.6721e-07	6.93152e-05	21.5
Unigene_11663	713	68	1274	1.9	40.1	1.55844e-09	2.44314e-07	21.1053
Unigene_11761	1509	765	13958	10.3	207.5	4.06903e-46	4.56814e-43	20.1456
Unigene_27808	342	16	307	1	20.1	2.71156e-05	0.00193526	20.1
Unigene_6827	537	34	625	1.3	26.1	6.37716e-07	6.66489e-05	20.0769
Unigene_15276	371	28	494	1.5	29.9	4.137e-07	4.47136e-05	19.9333
Unigene_32326	1645	70	1284	0.9	17.5	9.39065e-05	0.00575891	19.4444
Unigene_21028	796	1	684	0	19.3	4.92572e-06	0.000426968	19.3
Unigene_2841	2318	1204	21101	10.6	204.2	4.29879e-44	4.46593e-41	19.2642
Unigene_19523	716	31	547	0.9	17.1	0.000174393	0.0100237	19
Unigene_12514	1408	57	930	0.8	14.8	0.000598286	0.0282522	18.5
Unigene_25841	927	1	747	0	18.1	9.60892e-06	0.00077054	18.1
Unigene_15819	1297	51	831	0.8	14.4	0.00110458	0.0469665	18
Unigene_31275	828	2	666	0	18	9.60892e-06	0.00077054	18
Unigene_60559	294	22	353	1.5	26.9	2.48424e-06	0.000229331	17.9333
Unigene_27454	458	186	3023	8.3	148.1	3.53696e-32	2.48677e-29	17.8434
Unigene_1258	549	223	3541	8.3	144.7	2.29027e-31	1.56288e-28	17.4337
Unigene_32513	653	0	505	0	17.3	1.87636e-05	0.00139983	17.3
Unigene_37499	240	53	819	4.5	76.5	3.99203e-17	1.3295e-14	17
Unigene_25114	290	0	218	0	16.9	1.87636e-05	0.00139983	16.9
Unigene_3717	247	14	214	1.2	19.4	5.04931e-05	0.00333135	16.1667
Unigene_11425	909	59	843	1.3	20.8	1.45453e-05	0.00112158	16
Unigene_25478	577	31	448	1.1	17.4	0.000174393	0.0100237	15.8182
Unigene_33136	440	0	308	0	15.7	3.6679e-05	0.00252526	15.7
Unigene_14391	833	38	522	0.9	14.1	0.00110458	0.0469665	15.6667
Unigene_16031	217	38	536	3.6	55.4	7.6712e-12	1.59389e-09	15.3889
Unigene_1956	1518	833	11656	11.2	172.2	1.37203e-35	1.0977e-32	15.375
Unigene_17673	582	179	2487	6.3	95.9	1.13769e-20	4.9493e-18	15.2222
Unigene_76381	285	359	4866	25.6	383	1.42242e-76	3.00022e-73	14.9609
Unigene_20868	780	102	1380	2.7	39.7	1.01749e-08	1.42787e-06	14.7037
Unigene_7782	860	310	4104	7.3	107	1.83713e-22	8.94218e-20	14.6575
Unigene_24757	667	63	824	1.9	27.7	1.36877e-06	0.000133063	14.5789
Unigene_41027	208	13	175	1.3	18.9	5.04931e-05	0.00333135	14.5385
Unigene_2459	440	259	3397	12	173.2	4.93377e-35	3.81572e-32	14.4333
Unigene_10993	1832	176	2355	2	28.8	7.53033e-07	7.74222e-05	14.4
Unigene_472	361	265	3380	14.9	210	5.99667e-42	5.96283e-39	14.094
Unigene_1406	1077	2	669	0	13.9	0.000140633	0.00835216	13.9
Unigene_40070	381	24	306	1.3	18	9.39065e-05	0.00575891	13.8462
Unigene_43529	1904	725	9051	7.7	106.6	1.1745e-21	5.37835e-19	13.8442
Unigene_76335	318	27	332	1.7	23.4	2.6491e-05	0.00189897	13.7647
Unigene_21858	613	40	477	1.3	17.5	9.39065e-05	0.00575891	13.4615
Unigene_21138	1210	64	799	1.1	14.8	0.000598286	0.0282522	13.4545
Unigene_18271	956	133	1600	2.8	37.5	3.39703e-08	4.41963e-06	13.3929
Unigene_18232	722	279	3398	7.9	105.6	2.14048e-21	9.55052e-19	13.3671
Unigene_44937	288	22	274	1.6	21.3	8.5427e-05	0.00531856	13.3125
Unigene_4879	966	74	896	1.6	20.8	8.5427e-05	0.00531856	13
Unigene_30529	216	14	162	1.3	16.8	0.000174393	0.0100237	12.9231
Unigene_16648	538	103	1201	3.9	50.1	1.49229e-10	2.62299e-08	12.8462
Unigene_25779	1747	2	992	0	12.7	0.000275866	0.0149546	12.7
Unigene_61068	229	16	181	1.4	17.7	9.39065e-05	0.00575891	12.6429
Unigene_33938	602	37	433	1.3	16.1	0.000323325	0.0171011	12.3846
Unigene_2533	293	501	5620	34.8	430.3	5.99672e-81	1.43932e-77	12.3649
Unigene_794	927	966	10673	21.2	258.3	5.14324e-49	6.28062e-46	12.184
Unigene_11114	548	93	1040	3.5	42.6	9.1664e-09	1.29417e-06	12.1714
Unigene_23216	626	44	472	1.4	16.9	0.000174393	0.0100237	12.0714
Unigene_19391	508	30	324	1.2	14.3	0.00110458	0.0469665	11.9167
Unigene_6994	343	185	1990	11	130.1	5.63175e-25	3.01537e-22	11.8273
Unigene_69698	278	895	9443	65.5	762	4.71127e-139	2.34234e-135	11.6336
Unigene_7095	2055	128	1387	1.3	15.1	0.000598286	0.0282522	11.6154
Unigene_15312	609	50	534	1.7	19.7	0.000152819	0.00888634	11.5882
Unigene_18258	1391	154	1646	2.3	26.5	4.50149e-06	0.00039264	11.5217
Unigene_55373	350	26	263	1.5	16.9	0.000858531	0.0381353	11.2667
Unigene_7447	797	80	797	2	22.4	4.76286e-05	0.00316335	11.2
Unigene_7832	846	95	967	2.3	25.6	4.50149e-06	0.00039264	11.1304
Unigene_4314	622	81	786	2.6	28.3	1.27354e-05	0.000992682	10.8846
Unigene_27605	283	37	360	2.7	28.5	1.27354e-05	0.000992682	10.5556
Unigene_22	874	2647	25107	61.6	644.4	5.13075e-113	2.23204e-109	10.461
Unigene_23195	281	37	353	2.7	28.2	1.27354e-05	0.000992682	10.4444
Unigene_12797	1777	573	5459	6.6	68.9	5.67078e-13	1.32012e-10	10.4394
Unigene_3805	1753	1072	9984	12.4	127.8	9.56476e-24	4.89526e-21	10.3065
Unigene_27044	292	28	264	2	20.3	0.000152819	0.00888634	10.15
Unigene_29781	1525	187	1698	2.5	25	8.14272e-06	0.000669155	10
Unigene_13238	1053	140	1266	2.7	27	1.25234e-05	0.000982745	10
Unigene_19868	230	52	467	4.6	45.5	7.72698e-09	1.10894e-06	9.8913
Unigene_27461	924	147	1300	3.2	31.6	1.22021e-06	0.000119962	9.875
Unigene_42	899	100	901	2.3	22.5	4.76286e-05	0.00316335	9.78261
Unigene_6315	1002	964	8518	19.6	190.7	2.08418e-33	1.51114e-30	9.72959
Unigene_19511	410	76	668	3.8	36.5	5.27814e-07	5.57488e-05	9.60526
Unigene_1644	693	138	1210	4.1	39.2	9.38483e-08	1.13803e-05	9.56098
Unigene_28546	435	136	1178	6.4	60.7	1.26395e-11	2.56494e-09	9.48438
Unigene_5014	449	41	358	1.9	17.9	0.000484627	0.0238189	9.42105
Unigene_32899	277	39	337	2.9	27.3	1.25234e-05	0.000982745	9.41379
Unigene_15353	777	104	878	2.7	25.3	3.84863e-05	0.00263406	9.37037
Unigene_19363	744	68	592	1.9	17.8	0.000484627	0.0238189	9.36842
Unigene_20847	210	72	612	7	65.4	5.65671e-12	1.18239e-09	9.34286
Unigene_55606	505	295	2490	11.9	110.6	9.21884e-20	3.73068e-17	9.29412
Unigene_13527	863	97	818	2.3	21.3	8.5427e-05	0.00531856	9.26087
Unigene_13981	1066	461	3861	8.8	81.2	1.33827e-14	3.61047e-12	9.22727
Unigene_13104	718	114	935	3.2	29.2	7.11433e-06	0.000594469	9.125
Unigene_20609	218	68	558	6.3	57.4	7.09171e-11	1.29219e-08	9.11111
Unigene_16422	555	196	1603	7.2	64.8	5.65671e-12	1.18239e-09	9
Unigene_18908	853	85	676	2	17.8	0.000484627	0.0238189	8.9
Unigene_3991	1646	284	2240	3.5	30.5	1.56845e-05	0.00119444	8.71429
Unigene_4253	766	88	681	2.3	19.9	0.000152819	0.00888634	8.65217
Unigene_6331	267	789	6149	60.1	516.6	4.57164e-84	1.22388e-80	8.59567
Unigene_3386	513	517	4010	20.5	175.3	1.87079e-29	1.20571e-26	8.55122
Unigene_24907	297	247	1908	16.9	144.1	4.39206e-24	2.28141e-21	8.52663
Unigene_18029	249	99	763	8.1	68.7	2.54329e-12	5.56686e-10	8.48148
Unigene_37961	275	50	384	3.7	31.3	8.97503e-06	0.000726133	8.45946
Unigene_19879	585	124	943	4.3	36.2	5.27814e-07	5.57488e-05	8.4186
Unigene_32699	313	53	399	3.4	28.6	7.11433e-06	0.000594469	8.41176
Unigene_18828	500	189	1437	7.7	64.5	4.17688e-11	7.79441e-09	8.37662
Unigene_28269	1040	106	811	2.1	17.5	0.000484627	0.0238189	8.33333
Unigene_28955	794	92	698	2.4	19.7	0.000152819	0.00888634	8.20833
Unigene_20280	534	103	762	3.9	32	5.11974e-06	0.000441585	8.20513
Unigene_29013	504	64	478	2.6	21.3	0.000350016	0.0180868	8.19231
Unigene_9603	843	90	677	2.2	18	0.000484627	0.0238189	8.18182
Unigene_2961	886	949	7035	21.8	178.1	5.98927e-29	3.7557e-26	8.16972
Unigene_14456	594	715	5279	24.5	199.4	1.7642e-32	1.26595e-29	8.13878
Unigene_74063	218	134	963	12.5	99.1	7.49441e-17	2.44905e-14	7.928
Unigene_18851	299	371	2655	25.2	199.2	7.04483e-32	4.90356e-29	7.90476
Unigene_6351	228	606	4339	54.1	426.9	1.06463e-66	1.8526e-63	7.89094
Unigene_5016	366	63	450	3.5	27.6	4.74051e-05	0.00315452	7.88571
Unigene_28906	493	337	2409	13.9	109.6	3.06472e-18	1.12868e-15	7.88489
Unigene_16213	682	84	600	2.5	19.7	0.000152819	0.00888634	7.88
Unigene_46582	852	157	1097	3.7	28.9	2.73175e-05	0.00194024	7.81081
Unigene_4938	425	82	576	3.9	30.4	1.56845e-05	0.00119444	7.79487
Unigene_24933	684	92	640	2.7	21	0.000350016	0.0180868	7.77778
Unigene_36312	219	85	599	7.9	61.4	2.20736e-10	3.80305e-08	7.77215
Unigene_14972	801	171	1181	4.3	33.1	2.91212e-06	0.000265311	7.69767
Unigene_41551	269	38	267	2.9	22.3	0.000202638	0.0115334	7.68966
Unigene_24243	228	54	375	4.8	36.9	1.19232e-06	0.000117551	7.6875
Unigene_2153	2316	10837	75475	95.2	731	1.58237e-111	6.47887e-108	7.67857
Unigene_9734	705	286	1990	8.3	63.3	7.28504e-11	1.32396e-08	7.62651
Unigene_18970	869	162	1119	3.8	28.9	2.73175e-05	0.00194024	7.60526
Unigene_4017	460	150	1028	6.6	50.1	1.4128e-08	1.96272e-06	7.59091
Unigene_7094	2007	247	1692	2.5	18.9	0.00027258	0.0148168	7.56
Unigene_29665	486	75	508	3.1	23.4	0.000116874	0.00708027	7.54839
Unigene_1590	2177	531	3653	5	37.6	6.867e-07	7.10219e-05	7.52
Unigene_24587	393	53	355	2.7	20.3	0.000602097	0.028336	7.51852
Unigene_30329	565	114	776	4.1	30.8	8.97503e-06	0.000726133	7.5122
Unigene_18853	329	382	2593	23.6	176.8	1.60631e-27	9.55616e-25	7.49153
Unigene_43050	579	128	869	4.5	33.7	1.65201e-06	0.000156446	7.48889
Unigene_50382	243	30	202	2.5	18.6	0.00027258	0.0148168	7.44
Unigene_19533	810	92	606	2.3	16.8	0.000858531	0.0381353	7.30435
Unigene_3782	218	539	3562	50.3	366.5	3.84729e-55	5.46512e-52	7.28628
Unigene_42771	427	56	373	2.7	19.6	0.000602097	0.028336	7.25926
Unigene_19475	1616	252	1674	3.2	23.2	0.000116874	0.00708027	7.25
Unigene_207	1429	5362	35217	76.4	552.8	3.16588e-82	8.16151e-79	7.2356
Unigene_40732	235	152	996	13.2	95.1	2.6659e-15	7.66778e-13	7.20455
Unigene_3420	504	145	952	5.9	42.4	2.85842e-07	3.19871e-05	7.18644
Unigene_15354	267	99	640	7.5	53.8	1.01728e-08	1.42787e-06	7.17333
Unigene_24641	399	61	395	3.1	22.2	0.000202638	0.0115334	7.16129
Unigene_8619	639	388	2520	12.4	88.5	3.21959e-14	8.39324e-12	7.1371
Unigene_20707	293	60	391	4.2	29.9	1.56845e-05	0.00119444	7.11905
Unigene_14573	1897	344	2218	3.7	26.2	0.000141022	0.00835391	7.08108
Unigene_8763	780	194	1256	5.1	36.1	2.06506e-06	0.000191652	7.07843
Unigene_9047	416	66	415	3.2	22.4	0.000202638	0.0115334	7
Unigene_18628	955	395	2462	8.4	57.8	1.15153e-09	1.8511e-07	6.88095
Unigene_26193	342	93	576	5.5	37.8	2.43314e-06	0.000224912	6.87273
Unigene_9095	438	122	759	5.7	38.9	1.42994e-06	0.00013843	6.82456
Unigene_2436	489	253	1553	10.5	71.2	1.33245e-11	2.68051e-09	6.78095
Unigene_12609	531	518	3177	19.9	134.2	5.71726e-20	2.35473e-17	6.74372
Unigene_50438	452	116	699	5.2	34.7	3.56712e-06	0.000317912	6.67308
Unigene_24209	565	259	1561	9.3	62	4.68094e-10	7.66629e-08	6.66667
Unigene_14330	1585	966	5815	12.4	82.3	8.40497e-13	1.93079e-10	6.6371
Unigene_25439	803	308	1848	7.8	51.6	2.98769e-08	3.91635e-06	6.61538
Unigene_2932	898	688	4127	15.6	103.1	1.79866e-15	5.28251e-13	6.60897
Unigene_621	1072	320	1924	6.1	40.3	8.38143e-07	8.54157e-05	6.60656
Unigene_20927	1161	526	3092	9.2	59.7	1.37166e-09	2.16987e-07	6.48913
Unigene_36248	416	67	395	3.3	21.3	0.000350016	0.0180868	6.45455
Unigene_11518	1276	224	1322	3.6	23.2	0.000402644	0.0202646	6.44444
Unigene_24756	273	79	461	5.9	37.9	2.43314e-06	0.000224912	6.42373
Unigene_9613	544	210	1229	7.9	50.7	2.96936e-08	3.89966e-06	6.41772
Unigene_2386	777	348	2024	9.1	58.4	3.99205e-09	6.00144e-07	6.41758
Unigene_2105	223	140	816	12.8	82.1	2.82523e-12	6.15623e-10	6.41406
Unigene_3149	421	437	2540	21.1	135.3	1.13161e-19	4.52676e-17	6.41232
Unigene_14392	723	150	868	4.2	26.9	8.19387e-05	0.00513352	6.40476
Unigene_4192	789	558	3225	14.4	91.7	4.79662e-14	1.21407e-11	6.36806
Unigene_18231	698	234	1335	6.8	42.9	5.78321e-07	6.08067e-05	6.30882
Unigene_792	1228	3313	18822	54.9	343.8	2.55224e-47	3.0629e-44	6.2623
Unigene_3222	699	1126	6386	32.8	204.9	8.8816e-29	5.37569e-26	6.24695
Unigene_636	702	105	586	3	18.7	0.00103107	0.044588	6.23333
Unigene_3927	876	475	2675	11	68.5	2.2791e-10	3.9073e-08	6.22727
Unigene_40305	342	56	312	3.3	20.5	0.000602097	0.028336	6.21212
Unigene_16948	619	267	1503	8.8	54.5	3.30364e-08	4.31426e-06	6.19318
Unigene_19354	353	72	409	4.2	26	0.000141022	0.00835391	6.19048
Unigene_569	848	664	3719	15.9	98.4	2.39548e-14	6.3158e-12	6.18868
Unigene_4418	778	492	2768	12.9	79.8	8.11123e-12	1.6803e-09	6.18605
Unigene_13665	687	248	1371	7.3	44.8	2.02428e-07	2.31363e-05	6.13699
Unigene_16482	552	284	1572	10.5	63.9	5.5562e-10	9.05712e-08	6.08571
Unigene_45763	554	131	721	4.8	29.2	8.85505e-05	0.00549827	6.08333
Unigene_502	320	725	3970	46.1	278.3	8.23163e-38	7.44107e-35	6.03688
Unigene_4715	953	155	843	3.3	19.8	0.000602097	0.028336	6
Unigene_37256	541	82	448	3.1	18.6	0.00103107	0.044588	6
Unigene_22066	209	133	718	12.9	77.1	3.90395e-11	7.32437e-09	5.97674
Unigene_26629	446	89	485	4.1	24.4	0.000239307	0.0132937	5.95122
Unigene_12128	958	218	1152	4.6	27	0.000250155	0.0138191	5.86957
Unigene_4727	541	417	2222	15.7	92.1	5.17542e-13	1.21291e-10	5.86624
Unigene_3154	206	61	322	6	35.1	1.17781e-05	0.000931604	5.85
Unigene_5191	860	383	2036	9.1	53.1	5.57298e-08	6.98932e-06	5.83516
Unigene_6398	655	331	1756	10.3	60.1	4.52686e-09	6.70408e-07	5.83495
Unigene_32320	207	142	753	14	81.6	8.99748e-12	1.85837e-09	5.82857
Unigene_12628	277	353	1862	25.9	150.8	1.07618e-20	4.71118e-18	5.82239
Unigene_12579	404	90	472	4.5	26.2	0.000141022	0.00835391	5.82222
Unigene_14072	827	498	2633	12.3	71.4	1.57831e-10	2.76025e-08	5.80488
Unigene_13813	302	78	413	5.3	30.7	3.07986e-05	0.00216977	5.79245
Unigene_2871	765	1285	6740	34.2	197.6	1.03376e-26	5.94668e-24	5.77778
Unigene_30134	536	151	784	5.7	32.8	3.31481e-05	0.00231189	5.75439
Unigene_12177	452	417	2177	18.8	108	7.28517e-15	2.02834e-12	5.74468
Unigene_2371	368	183	944	10.1	57.5	1.2779e-08	1.78971e-06	5.69307
Unigene_12184	810	135	698	3.4	19.3	0.00103107	0.044588	5.67647
Unigene_18820	1552	262	1335	3.4	19.3	0.00103107	0.044588	5.67647
Unigene_8154	457	277	1419	12.3	69.7	2.63262e-10	4.45847e-08	5.66667
Unigene_18058	457	324	1641	14.4	80.5	2.52422e-11	4.82687e-09	5.59028
Unigene_7807	1795	454	2281	5.1	28.5	0.000149186	0.00874819	5.58824
Unigene_7587	501	575	2915	23.4	130.5	1.53366e-17	5.31096e-15	5.57692
Unigene_40072	1731	334	1673	3.9	21.7	0.000674343	0.0309272	5.5641
Unigene_253	2335	7245	36314	63.1	348.9	2.09874e-44	2.24742e-41	5.52932
Unigene_22323	327	55	272	3.4	18.7	0.00103107	0.044588	5.5
Unigene_28692	264	330	1638	25.4	139.2	1.46445e-18	5.57012e-16	5.48031
Unigene_45547	337	70	344	4.2	22.9	0.000402644	0.0202646	5.45238
Unigene_44313	337	67	324	4	21.6	0.000674343	0.0309272	5.4
Unigene_17688	671	235	1147	7.1	38.3	7.61895e-06	0.000632082	5.39437
Unigene_6412	588	551	2697	19.1	102.9	9.24932e-14	2.2911e-11	5.38743
Unigene_250	2435	853	4146	7.1	38.2	7.61895e-06	0.000632082	5.38028
Unigene_4164	380	117	573	6.3	33.8	1.97948e-05	0.00147046	5.36508
Unigene_18852	442	252	1222	11.6	62	1.48289e-08	2.04695e-06	5.34483
Unigene_8260	311	76	367	5	26.5	0.000417321	0.0209428	5.3
Unigene_36464	514	332	1591	13.1	69.4	1.33222e-09	2.11228e-07	5.29771
Unigene_769	2913	2072	9956	14.5	76.7	1.17267e-10	2.08224e-08	5.28966
Unigene_44693	405	195	928	9.8	51.4	4.50033e-07	4.81916e-05	5.2449
Unigene_1723	518	535	2540	21	110	2.33915e-14	6.19074e-12	5.2381
Unigene_920	1652	4381	20813	54	282.6	8.03285e-35	6.14425e-32	5.23333
Unigene_1832	584	248	1162	8.6	44.6	1.92911e-06	0.000180721	5.18605
Unigene_10674	922	523	2451	11.5	59.6	3.98383e-08	5.13508e-06	5.18261
Unigene_1411	1153	6515	30532	115	594	1.483e-70	2.78985e-67	5.16522
Unigene_1830	539	794	3711	30	154.4	2.95207e-19	1.15438e-16	5.14667
Unigene_8880	273	121	562	9	46.2	1.17953e-06	0.000116456	5.13333
Unigene_204	2091	2989	13921	29.1	149.3	1.24792e-18	4.77262e-16	5.13058
Unigene_8683	2143	866	3996	8.2	41.8	2.97788e-06	0.000270595	5.09756
Unigene_24677	357	126	583	7.2	36.6	1.2644e-05	0.000989973	5.08333
Unigene_8236	972	642	2947	13.4	68	2.18738e-09	3.37588e-07	5.07463
Unigene_1872	1221	2852	13042	47.5	239.6	8.67878e-29	5.299e-26	5.04421
Unigene_18749	801	301	1367	7.6	38.3	2.14675e-05	0.00157852	5.03947
Unigene_3227	721	212	971	6	30.2	0.00015193	0.00887918	5.03333
Unigene_35325	580	135	611	4.7	23.6	0.00114181	0.0481962	5.02128
Unigene_1142	502	173	783	7	35	3.44565e-05	0.00238641	5
Unigene_12305	782	227	1026	5.9	29.4	0.000250095	0.0138191	4.98305
Unigene_29111	236	211	951	18.2	90.4	1.22621e-11	2.49563e-09	4.96703
Unigene_6329	329	287	1297	17.8	88.4	3.23614e-11	6.12097e-09	4.96629
Unigene_31670	243	287	1285	24	118.6	6.61977e-15	1.86546e-12	4.94167
Unigene_7789	288	132	588	9.3	45.8	1.17953e-06	0.000116456	4.92473
Unigene_14831	535	203	905	7.7	37.9	2.14675e-05	0.00157852	4.92208
Unigene_19497	283	103	459	7.4	36.4	2.09109e-05	0.00154401	4.91892
Unigene_24511	508	469	2093	18.8	92.4	1.29397e-11	2.61822e-09	4.91489
Unigene_45628	221	80	358	7.4	36.3	2.09109e-05	0.00154401	4.90541
Unigene_19484	383	128	568	6.8	33.3	9.24463e-05	0.00569949	4.89706
Unigene_12591	202	124	548	12.5	60.9	2.4332e-08	3.2445e-06	4.872
Unigene_19794	550	285	1252	10.5	51.1	4.50033e-07	4.81916e-05	4.86667
Unigene_14638	1240	274	1210	4.5	21.9	0.000674343	0.0309272	4.86667
Unigene_4262	805	221	975	5.6	27.2	0.000667183	0.0307749	4.85714
Unigene_6481	222	457	2003	41.9	202.4	1.14444e-23	5.8145e-21	4.83055
Unigene_7729	1067	324	1415	6.2	29.7	0.00015193	0.00887918	4.79032
Unigene_190	1869	15478	67206	168.5	806.6	8.61249e-90	2.6064e-86	4.78694
Unigene_34848	373	94	406	5.1	24.4	0.00114181	0.0481962	4.78431
Unigene_16949	578	184	799	6.5	31	9.18599e-05	0.00567339	4.76923
Unigene_21689	1026	452	1960	9	42.9	5.1144e-06	0.000441585	4.76667
Unigene_11838	255	92	394	7.3	34.7	3.44565e-05	0.00238641	4.75342
Unigene_7185	866	837	3611	19.7	93.5	2.18351e-11	4.22175e-09	4.74619
Unigene_89	2150	1523	6535	14.4	68.2	6.1895e-09	8.99416e-07	4.73611
Unigene_13362	440	187	798	8.6	40.7	1.33872e-05	0.00103766	4.73256
Unigene_11818	470	591	2519	25.6	120.2	4.66182e-14	1.19296e-11	4.69531
Unigene_22955	799	303	1287	7.7	36.1	5.64198e-05	0.00366334	4.68831
Unigene_29040	556	180	765	6.6	30.9	0.000243695	0.0134836	4.68182
Unigene_18204	655	983	4165	30.5	142.6	6.40505e-17	2.10294e-14	4.67541
Unigene_17467	1138	307	1305	5.5	25.7	0.00108039	0.0463058	4.67273
Unigene_5245	737	1470	6224	40.6	189.4	2.1933e-21	9.72386e-19	4.66502
Unigene_11707	1275	443	1883	7.1	33.1	9.24463e-05	0.00569949	4.66197
Unigene_637	444	1151	4853	52.7	245.2	1.72089e-27	1.01511e-24	4.65275
Unigene_23296	1242	345	1469	5.7	26.5	0.00108039	0.0463058	4.64912
Unigene_8386	2169	1050	4427	9.9	45.8	5.26801e-06	0.000452691	4.62626
Unigene_18581	1114	316	1332	5.8	26.8	0.000667183	0.0307749	4.62069
Unigene_9076	1671	977	4088	11.9	54.9	4.52195e-07	4.83488e-05	4.61345
Unigene_28638	481	370	1550	15.7	72.3	1.01551e-08	1.42787e-06	4.6051
Unigene_35044	216	48	198	4.5	20.6	0.00112375	0.0476942	4.57778
Unigene_453	890	911	3738	20.8	94.2	5.55767e-11	1.02069e-08	4.52885
Unigene_8975	666	237	963	7.2	32.4	0.000150448	0.00880736	4.5
Unigene_700	1385	363	1457	5.3	23.6	0.00114181	0.0481962	4.45283
Unigene_31871	259	129	514	10.1	44.5	8.36068e-06	0.000683034	4.40594
Unigene_2479	304	335	1336	22.4	98.6	1.31238e-11	2.64778e-09	4.40179
Unigene_701	1311	515	2055	8	35.2	9.09122e-05	0.00561984	4.4
Unigene_3616	454	448	1788	20.1	88.3	2.26127e-10	3.88631e-08	4.39303
Unigene_3596	727	495	1972	13.9	60.8	1.72134e-07	2.0103e-05	4.3741
Unigene_1633	1215	10249	40571	171.6	749	9.78386e-77	2.19679e-73	4.3648
Unigene_15161	204	593	2343	59.1	257.6	1.7676e-27	1.0339e-24	4.35871
Unigene_14732	935	371	1460	8.1	35	9.09122e-05	0.00561984	4.32099
Unigene_16456	513	263	1027	10.4	44.9	5.21895e-06	0.000449585	4.31731
Unigene_8098	751	246	969	6.7	28.9	0.00062964	0.0294332	4.31343
Unigene_1092	335	1102	4309	66.9	288.5	3.98101e-30	2.63903e-27	4.31241
Unigene_31050	557	166	652	6.1	26.3	0.00108039	0.0463058	4.31148
Unigene_19832	917	302	1179	6.7	28.8	0.00062964	0.0294332	4.29851
Unigene_16131	613	254	984	8.4	36	5.64198e-05	0.00366334	4.28571
Unigene_33376	407	120	466	6	25.7	0.00108039	0.0463058	4.28333
Unigene_2269	1427	719	2800	10.3	44	8.36068e-06	0.000683034	4.27184
Unigene_1498	244	73	283	6.1	26	0.00108039	0.0463058	4.2623
Unigene_18178	1484	460	1764	6.3	26.7	0.000667183	0.0307749	4.2381
Unigene_65365	210	101	388	9.8	41.4	3.36671e-05	0.0023434	4.22449
Unigene_473	520	572	2191	22.4	94.5	1.36984e-10	2.41999e-08	4.21875
Unigene_5344	399	208	794	10.6	44.6	2.05184e-05	0.00151935	4.20755
Unigene_18205	422	414	1580	20	84	1.42917e-09	2.25572e-07	4.2
Unigene_35568	964	422	1602	8.9	37.3	8.78103e-05	0.00545718	4.19101
Unigene_454	678	1242	4723	37.3	156.3	9.92525e-17	3.19837e-14	4.19035
Unigene_7073	930	338	1280	7.4	30.9	0.000243695	0.0134836	4.17568
Unigene_2325	710	541	2040	15.5	64.5	2.59741e-07	2.93972e-05	4.16129
Unigene_7788	337	1401	5287	84.6	351.9	3.03523e-35	2.37379e-32	4.15957
Unigene_1079	548	1874	7062	69.6	289.1	3.69227e-29	2.35781e-26	4.15374
Unigene_17017	667	345	1295	10.5	43.6	8.36068e-06	0.000683034	4.15238
Unigene_552	768	441	1660	11.7	48.5	1.20188e-05	0.000946346	4.1453
Unigene_18801	266	128	478	9.8	40.3	5.31642e-05	0.00348118	4.11224
Unigene_24601	3313	1137	4246	7	28.7	0.00062964	0.0294332	4.1
Unigene_4584	618	327	1218	10.8	44.2	3.24997e-05	0.00227579	4.09259
Unigene_23843	338	801	2967	48.2	196.9	3.13372e-20	1.32196e-17	4.08506
Unigene_55101	202	85	316	8.6	35.1	0.000219339	0.012372	4.0814
Unigene_26299	1328	449	1663	6.9	28.1	0.00100362	0.0437035	4.07246
Unigene_2612	1292	632	2332	10	40.5	5.31642e-05	0.00348118	4.05
Unigene_16677	1530	592	2177	7.9	31.9	0.000370131	0.0189573	4.03797
Unigene_2391	847	559	2024	13.4	53.6	1.80427e-06	0.000170402	4
Unigene_3000	554	218	790	8	32	0.000370131	0.0189573	4
Unigene_18441	2245	713	2601	6.5	26	0.00108039	0.0463058	4
Unigene_33330	433	159	577	7.5	29.9	0.000919841	0.0404457	3.98667
Unigene_8228	1615	943	3408	11.9	47.3	1.89388e-05	0.00141138	3.97479
Unigene_10391	4192	2243	8063	10.9	43.1	3.23576e-05	0.00227041	3.95413
Unigene_15609	978	418	1498	8.7	34.4	0.000344212	0.0178808	3.95402
Unigene_22902	257	204	732	16.2	63.9	2.59741e-07	2.93972e-05	3.94444
Unigene_1002	944	2463	8812	53.1	209.4	1.60207e-20	6.88348e-18	3.9435
Unigene_6072	1009	565	2011	11.4	44.7	2.05184e-05	0.00151935	3.92105
Unigene_4149	1674	1073	3784	13	50.7	7.09971e-06	0.000594469	3.9
Unigene_5705	839	933	3283	22.6	87.8	4.87066e-09	7.1675e-07	3.88496
Unigene_9261	1235	447	1582	7.4	28.7	0.00062964	0.0294332	3.87838
Unigene_5727	2934	1613	5683	11.2	43.4	3.23576e-05	0.00227041	3.875
Unigene_59538	494	199	698	8.2	31.7	0.000370131	0.0189573	3.86585
Unigene_2481	1287	984	3462	15.6	60.3	1.53142e-06	0.000146221	3.86538
Unigene_10438	630	748	2627	24.2	93.5	7.5945e-10	1.22934e-07	3.86364
Unigene_26836	991	458	1604	9.4	36.3	0.000139097	0.00833923	3.8617
Unigene_8903	821	803	2807	19.9	76.7	3.34277e-08	4.35719e-06	3.85427
Unigene_6061	1005	468	1642	9.5	36.6	0.000204166	0.0116008	3.85263
Unigene_225	618	13783	48165	453.8	1748.3	3.5117e-156	2.03693e-152	3.85258
Unigene_5421	363	663	2315	37.2	143.1	3.31029e-14	8.5975e-12	3.84677
Unigene_19569	1360	733	2564	11	42.3	5.05671e-05	0.00333307	3.84545
Unigene_2421	562	1306	4540	47.3	181.2	1.6569e-17	5.70932e-15	3.83087
Unigene_25674	760	346	1205	9.3	35.6	0.000139097	0.00833923	3.82796
Unigene_4316	5430	2750	9509	10.3	39.3	8.36141e-05	0.00522907	3.81553
Unigene_47284	210	139	481	13.5	51.4	1.59027e-05	0.00120842	3.80741
Unigene_32026	310	190	656	12.5	47.5	1.20188e-05	0.000946346	3.8
Unigene_457	904	999	3439	22.5	85.3	5.13973e-09	7.5316e-07	3.79111
Unigene_27141	1067	738	2541	14.1	53.4	6.59742e-06	0.000554606	3.78723
Unigene_9907	913	485	1662	10.8	40.8	7.87102e-05	0.00495803	3.77778
Unigene_24063	285	324	1108	23.1	87.2	7.5836e-09	1.09061e-06	3.77489
Unigene_17142	398	1683	5756	86	324.4	1.10358e-29	7.17894e-27	3.77209
Unigene_5764	564	2416	8246	87.2	328	6.73904e-30	4.4252e-27	3.76147
Unigene_18499	852	1761	5992	42.1	157.8	4.24638e-15	1.2015e-12	3.74822
Unigene_29964	365	155	524	8.6	32.2	0.000834629	0.03724	3.74419
Unigene_9868	533	365	1232	13.9	51.8	1.02612e-05	0.000818131	3.72662
Unigene_5223	950	980	3296	21	77.8	4.85216e-08	6.09629e-06	3.70476
Unigene_8449	1291	829	2789	13.1	48.5	2.70668e-05	0.00193428	3.70229
Unigene_33424	501	196	662	8	29.6	0.000919841	0.0404457	3.7
Unigene_2275	420	438	1464	21.2	78.2	4.85216e-08	6.09629e-06	3.68868
Unigene_6330	264	467	1558	36	132.4	1.80889e-12	4.02261e-10	3.67778
Unigene_8795	205	3261	10870	323.7	1189.4	2.1155e-101	7.74995e-98	3.67439
Unigene_71772	620	467	1553	15.3	56.2	3.93985e-06	0.000346692	3.6732
Unigene_2999	853	2199	7317	52.5	192.4	7.8787e-18	2.81229e-15	3.66476
Unigene_31086	431	253	836	11.9	43.5	7.23127e-05	0.00460927	3.65546
Unigene_13688	304	332	1098	22.2	81	2.9382e-08	3.86603e-06	3.64865
Unigene_5261	1020	789	2603	15.7	57.2	5.62039e-06	0.000479283	3.64331
Unigene_17837	760	423	1394	11.3	41.1	7.87102e-05	0.00495803	3.63717
Unigene_15419	1059	1748	5749	33.6	121.8	1.77716e-11	3.48448e-09	3.625
Unigene_798	765	591	1941	15.7	56.9	5.62039e-06	0.000479283	3.6242
Unigene_44942	342	165	541	9.8	35.5	0.000316832	0.0168241	3.62245
Unigene_34188	706	337	1104	9.7	35.1	0.000489246	0.0239648	3.61856
Unigene_18236	419	723	2372	35.1	127	4.64899e-12	9.80585e-10	3.61823
Unigene_8227	946	754	2468	16.2	58.5	3.65505e-06	0.000323265	3.61111
Unigene_25179	824	460	1506	11.4	41	7.87102e-05	0.00495803	3.59649
Unigene_10440	787	784	2560	20.3	73	1.92811e-07	2.21828e-05	3.59606
Unigene_6832	507	346	1126	13.9	49.8	2.45546e-05	0.00177295	3.58273
Unigene_35774	278	168	545	12.3	44	7.23127e-05	0.00460927	3.57724
Unigene_19520	517	328	1059	12.9	45.9	6.47652e-05	0.0041702	3.55814
Unigene_18875	769	883	2833	23.4	82.6	2.74508e-08	3.64213e-06	3.52991
Unigene_5222	1334	1024	3263	15.6	54.9	1.31586e-05	0.00102336	3.51923
Unigene_60798	389	11721	37227	613.1	2146.7	7.63321e-172	5.3131e-168	3.50139
Unigene_21690	383	743	2346	39.5	137.4	4.4361e-12	9.38525e-10	3.47848
Unigene_15745	423	379	1193	18.2	63.3	3.12632e-06	0.000282607	3.47802
Unigene_28108	940	464	1453	10	34.7	0.000489246	0.0239648	3.47
Unigene_10931	1101	1269	3983	23.5	81.1	1.35616e-07	1.6081e-05	3.45106
Unigene_5447	480	658	2059	27.9	96.2	7.2952e-09	1.05131e-06	3.44803
Unigene_23745	213	150	467	14.3	49.2	3.77673e-05	0.0025925	3.44056
Unigene_147	7482	47266	147396	128.5	441.9	4.58066e-36	3.84141e-33	3.43891
Unigene_2672	1211	14433	45011	242.5	833.8	1.09509e-66	1.85912e-63	3.43835
Unigene_29246	638	545	1700	17.4	59.8	3.37711e-06	0.000303308	3.43678
Unigene_14894	1092	978	3044	18.2	62.5	3.10908e-06	0.000281414	3.43407
Unigene_9615	2274	1196	3718	10.7	36.7	0.000442272	0.0220834	3.42991
Unigene_2748	930	981	3056	21.5	73.7	5.6873e-07	5.98888e-05	3.42791
Unigene_110	7981	627188	1950176	1599.1	5481.3	0	0	3.42774
Unigene_21752	286	273	847	19.4	66.4	1.81927e-06	0.000170891	3.42268
Unigene_46666	216	156	483	14.7	50.2	5.15748e-05	0.00339306	3.41497
Unigene_23734	431	273	846	12.9	44	0.000152287	0.00888634	3.41085
Unigene_38704	203	599	1850	60	204.4	3.22652e-17	1.08494e-14	3.40667
Unigene_16115	847	1173	3616	28.2	95.8	7.2952e-09	1.05131e-06	3.39716
Unigene_8635	950	548	1665	11.7	39.3	0.000397604	0.0201275	3.35897
Unigene_16348	1111	641	1945	11.7	39.3	0.000397604	0.0201275	3.35897
Unigene_2772	380	202	611	10.8	36.1	0.000672781	0.0309272	3.34259
Unigene_966	1291	2272	6864	35.8	119.3	2.72419e-10	4.58013e-08	3.3324
Unigene_29216	477	264	799	11.3	37.6	0.000289274	0.0155964	3.32743
Unigene_439	1952	7701	23178	80.3	266.4	1.89282e-21	8.5e-19	3.31756
Unigene_23232	301	178	534	12	39.8	0.000262407	0.0143479	3.31667
Unigene_23770	331	343	1029	21.1	69.7	1.45103e-06	0.000140276	3.30332
Unigene_23844	359	181	544	10.3	34	0.000751554	0.0339247	3.30097
Unigene_56164	259	238	712	18.7	61.7	9.6838e-06	0.000774759	3.29947
Unigene_2270	1556	1346	4023	17.6	58	1.61902e-05	0.00122625	3.29545
Unigene_2570	409	369	1097	18.4	60.2	7.14086e-06	0.000595257	3.27174
Unigene_31269	490	367	1085	15.2	49.7	5.15748e-05	0.00339306	3.26974
Unigene_1475	1352	1449	4292	21.8	71.2	1.94733e-06	0.000182183	3.26606
Unigene_13387	752	676	2003	18.3	59.7	7.14086e-06	0.000595257	3.2623
Unigene_1722	442	377	1117	17.4	56.7	1.19187e-05	0.000940591	3.25862
Unigene_32735	505	424	1250	17.1	55.5	1.80254e-05	0.00135373	3.24561
Unigene_1333	1742	3316	9756	38.7	125.6	1.96944e-10	3.40156e-08	3.24548
Unigene_4081	519	615	1806	24.1	78.1	4.62048e-07	4.93265e-05	3.24066
Unigene_27743	827	529	1540	13	41.8	0.000351314	0.0181269	3.21538
Unigene_8841	1723	1028	2988	12.1	38.9	0.000397604	0.0201275	3.21488
Unigene_2561	650	610	1777	19.1	61.3	1.45821e-05	0.00112278	3.20942
Unigene_2480	1173	993	2876	17.2	55	2.71645e-05	0.0019353	3.19767
Unigene_16231	1154	655	1882	11.5	36.6	0.000899325	0.039795	3.18261
Unigene_10648	1019	1055	3048	21.1	67.1	4.95406e-06	0.000428889	3.18009
Unigene_3554	912	487	1407	10.9	34.6	0.001018	0.0441759	3.17431
Unigene_26696	842	598	1724	14.5	45.9	0.000134042	0.00805003	3.16552
Unigene_9259	473	758	2174	32.6	103.1	2.14862e-08	2.90397e-06	3.16258
Unigene_11421	868	926	2656	21.7	68.6	4.35951e-06	0.00038169	3.16129
Unigene_3410	3645	2331	6655	13	41	0.000529492	0.025643	3.15385
Unigene_34674	311	220	630	14.4	45.4	0.000202648	0.0115334	3.15278
Unigene_11819	502	666	1902	27	85	3.23095e-07	3.6098e-05	3.14815
Unigene_18305	658	571	1633	17.7	55.7	3.62034e-05	0.00249746	3.14689
Unigene_2465	2065	1207	3433	11.9	37.3	0.000899325	0.039795	3.13445
Unigene_7186	848	550	1557	13.2	41.2	0.000529492	0.025643	3.12121
Unigene_17949	707	2356	6668	67.8	211.6	4.94512e-16	1.52303e-13	3.12094
Unigene_28987	600	391	1111	13.3	41.5	0.000351314	0.0181269	3.1203
Unigene_455	232	472	1332	41.4	128.8	2.29024e-10	3.91676e-08	3.11111
Unigene_29522	1383	768	2156	11.3	35	0.001018	0.0441759	3.09735
Unigene_8165	1617	2940	8226	37	114.1	3.95968e-09	5.96567e-07	3.08378
Unigene_2490	624	4412	12342	143.9	443.7	1.94117e-31	1.33777e-28	3.08339
Unigene_16930	898	964	2683	21.8	67	9.63772e-06	0.00077196	3.07339
Unigene_40262	389	299	830	15.6	47.9	0.000229581	0.0128147	3.07051
Unigene_19235	702	1589	4408	46.1	140.9	8.58771e-11	1.55259e-08	3.0564
Unigene_20608	278	458	1267	33.5	102.2	6.05181e-08	7.54904e-06	3.05075
Unigene_7184	683	2088	5767	62.2	189.4	5.00399e-14	1.25741e-11	3.04502
Unigene_17814	288	232	641	16.4	49.9	0.000103528	0.00632668	3.04268
Unigene_11512	334	3242	8895	197.5	597.4	1.21948e-40	1.17891e-37	3.02481
Unigene_19739	214	418	1144	39.7	119.9	4.05633e-09	6.08493e-07	3.02015
Unigene_14372	342	238	653	14.2	42.8	0.000456474	0.0227274	3.01408
Unigene_1493	513	17009	46460	674.7	2031.5	1.57037e-133	7.28705e-130	3.01097
Unigene_27607	388	579	1581	30.4	91.4	2.18555e-07	2.48978e-05	3.00658
Unigene_4331	933	1061	2888	23.1	69.4	8.41072e-06	0.000686317	3.00433
Unigene_22267	267	649	1769	49.5	148.6	4.99322e-11	9.19452e-09	3.00202
Unigene_238	1452	1118	3046	15.7	47.1	0.000339555	0.0177305	3
Unigene_9027	961	2700	7350	57.2	171.6	9.4784e-13	2.17021e-10	3
Unigene_24833	1518	1312	3557	17.6	52.6	0.000117702	0.00711783	2.98864
Unigene_43771	271	3890	10539	292.1	872.4	1.29001e-57	1.91045e-54	2.98665
Unigene_22673	1187	723	1960	12.4	37	0.000899325	0.039795	2.98387
Unigene_11167	1439	2041	5514	28.9	86	7.97414e-07	8.16235e-05	2.97578
Unigene_942	1399	2763	7431	40.2	119.2	5.96276e-09	8.70101e-07	2.96517
Unigene_1312	1496	1183	3161	16.1	47.4	0.000339555	0.0177305	2.9441
Unigene_26962	275	208	554	15.4	45.2	0.000393619	0.0199693	2.93506
Unigene_19902	836	675	1793	16.4	48.1	0.000229581	0.0128147	2.93293
Unigene_4410	664	467	1240	14.3	41.9	0.000679824	0.0310493	2.93007
Unigene_5242	970	855	2268	17.9	52.4	0.000172967	0.00999117	2.92737
Unigene_18237	427	450	1192	21.4	62.6	2.43259e-05	0.00176008	2.92523
Unigene_1981	1367	959	2550	14.3	41.8	0.000679824	0.0310493	2.92308
Unigene_5173	352	642	1700	37.1	108.3	3.97192e-08	5.12922e-06	2.91914
Unigene_708	704	509	1346	14.7	42.9	0.000858053	0.0381353	2.91837
Unigene_6104	1183	756	1999	13	37.9	0.00117305	0.0493951	2.91538
Unigene_27779	938	709	1875	15.4	44.8	0.000393619	0.0199693	2.90909
Unigene_4173	2246	2757	7276	25	72.7	6.42251e-06	0.000541209	2.908
Unigene_25693	278	370	976	27.1	78.8	3.38298e-06	0.000303444	2.90775
Unigene_9042	640	732	1927	23.3	67.5	1.23903e-05	0.000974496	2.897
Unigene_8838	841	1415	3712	34.2	99	1.91144e-07	2.2064e-05	2.89474
Unigene_5763	770	3455	9065	91.3	264.1	8.31876e-18	2.93922e-15	2.89266
Unigene_13465	307	940	2462	62.3	179.9	1.54206e-12	3.46242e-10	2.88764
Unigene_3483	1583	4320	11277	55.5	159.8	4.73568e-11	8.79005e-09	2.87928
Unigene_761	1944	22503	58697	235.5	677.3	1.221e-42	1.2317e-39	2.87601
Unigene_7116	1132	1473	3828	26.5	75.9	3.84847e-06	0.000339079	2.86415
Unigene_22896	387	737	1914	38.8	110.9	4.39006e-08	5.62745e-06	2.85825
Unigene_10114	1117	2073	5375	37.8	107.9	7.30994e-08	9.03559e-06	2.8545
Unigene_760	941	4191	10830	90.6	258.2	7.65769e-17	2.49072e-14	2.84989
Unigene_7126	490	846	2183	35.1	99.9	2.39353e-07	2.71781e-05	2.84615
Unigene_6694	730	1239	3194	34.5	98.1	2.79098e-07	3.13332e-05	2.84348
Unigene_9209	763	885	2281	23.6	67.1	3.33668e-05	0.00232482	2.84322
Unigene_5042	1070	1275	3283	24.2	68.8	1.57615e-05	0.00119899	2.84298
Unigene_22897	367	604	1553	33.5	94.9	5.81957e-07	6.10967e-05	2.83284
Unigene_2537	1917	1443	3703	15.3	43.3	0.000858053	0.0381353	2.83007
Unigene_20540	547	820	2104	30.5	86.3	1.47895e-06	0.000142382	2.82951
Unigene_11777	372	400	1026	21.9	61.9	6.5926e-05	0.00424102	2.82648
Unigene_25427	213	402	1028	38.4	108.3	7.30994e-08	9.03559e-06	2.82031
Unigene_2495	514	13317	33971	527.2	1482.6	1.56155e-88	4.52882e-85	2.81222
Unigene_553	671	1122	2861	34	95.6	4.02979e-07	4.36906e-05	2.81176
Unigene_10953	393	1160	2952	60.1	168.5	2.67179e-11	5.08115e-09	2.80366
Unigene_6298	670	619	1575	18.8	52.7	0.000218718	0.012347	2.80319
Unigene_8777	800	2250	5715	57.2	160.2	8.54143e-11	1.54825e-08	2.8007
Unigene_9856	797	1144	2894	29.2	81.5	3.63151e-06	0.000321592	2.7911
Unigene_6754	662	613	1545	18.8	52.4	0.000317121	0.0168241	2.78723
Unigene_11959	477	455	1146	19.4	53.9	0.000150205	0.00880054	2.77835
Unigene_2327	739	2491	6268	68.6	190.3	2.49321e-12	5.47445e-10	2.77405
Unigene_56	2718	27177	68156	203.5	562.5	1.78168e-33	1.30541e-30	2.76413
Unigene_6407	1381	1942	4865	28.6	79	1.09767e-05	0.000872182	2.76224
Unigene_19981	3176	2557	6399	16.4	45.2	0.000732011	0.0331285	2.7561
Unigene_1314	252	229	572	18.5	50.9	0.000253096	0.0139484	2.75135
Unigene_10702	1151	2294	5734	40.6	111.7	9.93752e-08	1.19671e-05	2.75123
Unigene_14352	995	964	2399	19.7	54.1	0.00027301	0.0148168	2.74619
Unigene_19975	862	695	1729	16.4	45	0.000732011	0.0331285	2.7439
Unigene_15192	1211	2425	6026	40.7	111.6	9.93752e-08	1.19671e-05	2.74201
Unigene_7605	801	3388	8342	86.1	233.6	1.70295e-14	4.55171e-12	2.71312
Unigene_18306	555	829	2037	30.4	82.3	6.50182e-06	0.00054723	2.70724
Unigene_3865	1398	3825	9371	55.7	150.4	1.23543e-09	1.97229e-07	2.70018
Unigene_6239	608	587	1433	19.6	52.9	0.000392392	0.0199361	2.69898
Unigene_8385	2220	2957	7233	27.1	73.1	2.13874e-05	0.00157698	2.69742
Unigene_57	342	8753	21397	520.8	1403.4	3.86871e-78	8.97606e-75	2.6947
Unigene_797	727	1714	4191	48	129.3	1.69275e-08	2.30575e-06	2.69375
Unigene_6619	800	648	1585	16.5	44.4	0.00106653	0.0459095	2.69091
Unigene_29986	1001	950	2301	19.3	51.6	0.000317121	0.0168241	2.67358
Unigene_10008	340	426	1032	25.5	68.1	7.27973e-05	0.00463591	2.67059
Unigene_20355	301	512	1238	34.6	92.3	3.034e-06	0.000274976	2.66763
Unigene_249	2422	2821	6823	23.7	63.2	0.000143185	0.00846763	2.66667
Unigene_9329	1767	1544	3730	17.8	47.4	0.00110801	0.0470549	2.66292
Unigene_4950	2446	2428	5855	20.2	53.7	0.00027301	0.0148168	2.65842
Unigene_3005	1219	1171	2814	19.5	51.8	0.000561486	0.0268976	2.65641
Unigene_4243	910	2612	6250	58.4	154.1	1.29906e-09	2.06913e-07	2.6387
Unigene_7775	1121	3467	8284	62.9	165.8	2.99301e-10	5.0079e-08	2.63593
Unigene_5938	921	3815	9120	84.3	222.1	2.67707e-13	6.47005e-11	2.63464
Unigene_7712	1169	1315	3130	22.9	60.1	0.000241456	0.013381	2.62445
Unigene_2397	1472	1554	3692	21.5	56.3	0.000581075	0.0275704	2.6186
Unigene_281	6460	17650	41861	55.6	145.4	7.03267e-09	1.01769e-06	2.61511
Unigene_4517	581	582	1380	20.4	53.3	0.000392392	0.0199361	2.61275
Unigene_1413	2679	8832	20919	67.1	175.2	1.61827e-10	2.82304e-08	2.61103
Unigene_3851	401	1149	2719	58.3	152.1	2.61969e-09	4.00755e-07	2.60892
Unigene_23686	253	1330	3145	107	278.8	5.17948e-16	1.58818e-13	2.60561
Unigene_10598	854	965	2276	23	59.8	0.000241456	0.013381	2.6
Unigene_28635	309	280	658	18.4	47.8	0.000771594	0.0346943	2.59783
Unigene_130	830	1517	3561	37.2	96.2	3.14476e-06	0.000283538	2.58602
Unigene_36666	501	521	1223	21.2	54.8	0.000336752	0.0176803	2.58491
Unigene_4175	1609	5759	13481	72.8	187.9	6.4938e-11	1.18635e-08	2.58104
Unigene_1805	883	1495	3494	34.5	88.8	5.0079e-06	0.000433012	2.57391
Unigene_7363	829	824	1918	20.2	51.9	0.000561486	0.0268976	2.56931
Unigene_1415	801	989	2301	25.1	64.4	0.000172864	0.00999117	2.56574
Unigene_16565	519	1147	2670	45	115.4	4.41393e-07	4.74123e-05	2.56444
Unigene_2116	258	256	596	20.2	51.8	0.000561486	0.0268976	2.56436
Unigene_1151	896	989	2301	22.5	57.6	0.000286259	0.0154458	2.56
Unigene_8403	1106	1144	2643	21	53.6	0.000479984	0.0237282	2.55238
Unigene_6156	950	1117	2585	23.9	61	0.000289712	0.0156079	2.5523
Unigene_4854	502	451	1046	18.3	46.7	0.00110801	0.0470549	2.55191
Unigene_546	1405	5726	13250	82.9	211.5	4.85453e-12	1.02085e-09	2.55127
Unigene_24085	467	486	1125	21.2	54	0.000479984	0.0237282	2.54717
Unigene_5332	1940	7781	17960	81.6	207.7	1.123e-11	2.29226e-09	2.54534
Unigene_21241	679	818	1885	24.5	62.3	0.000204093	0.0116008	2.54286
Unigene_37686	416	46314	106780	2265.4	5757.9	8.33546e-284	9.66983e-280	2.54167
Unigene_22112	464	910	2098	39.9	101.4	2.70917e-06	0.000247313	2.54135
Unigene_8099	1196	1978	4561	33.7	85.5	1.41635e-05	0.00109417	2.53709
Unigene_5735	239	4488	10320	382.1	968.6	3.23058e-49	4.01543e-46	2.53494
Unigene_9308	679	3702	8485	110.9	280.3	4.22324e-15	1.19983e-12	2.5275
Unigene_10007	258	640	1467	50.5	127.5	7.16267e-08	8.90281e-06	2.52475
Unigene_6457	788	1099	2510	28.4	71.5	5.33268e-05	0.00348604	2.51761
Unigene_69862	226	408	929	36.7	92.2	8.85005e-06	0.000717958	2.51226
Unigene_1932	740	1357	3085	37.3	93.5	6.28683e-06	0.000530418	2.5067
Unigene_35393	202	333	753	33.5	83.6	2.79115e-05	0.00197839	2.49552
Unigene_5239	1284	1819	4108	28.8	71.8	9.06552e-05	0.00561393	2.49306
Unigene_212	2754	38832	87790	286.9	715.1	1.19748e-35	9.6919e-33	2.49251
Unigene_6497	775	1180	2666	31	77.2	6.4737e-05	0.0041702	2.49032
Unigene_13092	677	670	1508	20.1	50	0.00113377	0.0480318	2.48756
Unigene_4898	768	2235	5020	59.2	146.6	1.72446e-08	2.34436e-06	2.47635
Unigene_2686	2838	13601	30533	97.5	241.3	1.24265e-12	2.79919e-10	2.47487
Unigene_2625	791	1655	3715	42.6	105.4	3.26504e-06	0.000293621	2.47418
Unigene_2880	737	23691	52992	654.1	1612.9	1.03267e-76	2.24623e-73	2.46583
Unigene_1294	568	672	1503	24.1	59.4	0.00057629	0.0274181	2.46473
Unigene_10170	1125	2887	6439	52.2	128.4	2.01973e-07	2.31223e-05	2.45977
Unigene_6387	542	1355	3025	50.9	125.2	3.28053e-07	3.6418e-05	2.45972
Unigene_2881	939	13822	30815	299.5	736.1	1.5323e-35	1.212e-32	2.45776
Unigene_20402	546	1048	2332	39.1	95.8	8.80546e-06	0.00071601	2.45013
Unigene_23685	216	729	1617	68.7	167.9	4.74964e-09	7.00422e-07	2.44396
Unigene_9792	1632	2775	6131	34.6	84.3	4.59801e-05	0.00307735	2.43642
Unigene_8456	300	477	1055	32.4	78.9	5.45606e-05	0.00355923	2.43519
Unigene_16320	223	306	675	27.9	67.9	0.000208659	0.0118271	2.43369
Unigene_2306	953	1910	4202	40.8	98.9	8.7512e-06	0.00071243	2.42402
Unigene_8446	445	804	1768	36.8	89.1	2.39216e-05	0.00173625	2.4212
Unigene_10289	484	2157	4725	90.7	219	3.71711e-11	6.99268e-09	2.41455
Unigene_10259	1451	1651	3624	23.2	56	0.000965465	0.0422649	2.41379
Unigene_4884	747	949	2073	25.9	62.3	0.000568396	0.0271676	2.40541
Unigene_381	665	15956	34724	488.2	1171.3	2.36669e-53	3.23006e-50	2.39922
Unigene_11946	772	3184	6926	83.9	201.2	3.02038e-10	5.04156e-08	2.39809
Unigene_12933	1199	1327	2880	22.5	53.9	0.000817876	0.0366098	2.39556
Unigene_25243	309	418	904	27.5	65.6	0.000403618	0.020299	2.38545
Unigene_5855	896	2609	5648	59.3	141.4	1.22466e-07	1.45963e-05	2.38449
Unigene_18061	569	9549	20639	341.5	813.7	4.66906e-37	4.16654e-34	2.38272
Unigene_3505	2618	5086	10977	39.5	94.1	2.74961e-05	0.00195093	2.38228
Unigene_21908	374	1018	2199	55.4	131.9	3.26735e-07	3.63297e-05	2.38087
Unigene_12387	571	2056	4439	73.3	174.4	4.68021e-09	6.91647e-07	2.37926
Unigene_5291	268	1281	2766	97.3	231.5	1.00553e-11	2.0646e-09	2.37924
Unigene_8764	626	816	1757	26.5	63	0.000407638	0.0204864	2.37736
Unigene_7878	517	1557	3347	61.3	145.2	1.23094e-07	1.46461e-05	2.36868
Unigene_4150	1603	2366	5065	30	70.9	0.000209026	0.0118383	2.36333
Unigene_8853	488	691	1478	28.8	67.9	0.00034115	0.0177871	2.35764
Unigene_1233	1642	2623	5595	32.5	76.4	0.00014762	0.00869296	2.35077
Unigene_22785	709	1166	2488	33.5	78.7	0.000143906	0.00848141	2.34925
Unigene_20786	1557	2095	4457	27.4	64.2	0.000478477	0.0236873	2.34307
Unigene_426	1181	37529	79763	646.6	1515	3.11595e-65	5.04385e-62	2.34303
Unigene_1873	1048	1731	3671	33.6	78.6	0.000143906	0.00848141	2.33929
Unigene_12042	1127	2669	5664	48.2	112.7	3.77308e-06	0.000332859	2.33817
Unigene_2777	407	671	1418	33.5	78.2	0.000197745	0.0113005	2.33433
Unigene_70923	252	803	1699	64.8	151.2	1.17143e-07	1.40099e-05	2.33333
Unigene_5780	769	1851	3908	49	114	4.36987e-06	0.000382117	2.32653
Unigene_2792	493	1500	3162	61.9	143.9	2.68202e-07	3.02074e-05	2.32472
Unigene_60787	257	522	1097	41.3	95.7	2.31297e-05	0.00168228	2.31719
Unigene_7377	337	882	1849	53.3	123.1	1.63988e-06	0.000155509	2.30957
Unigene_6008	1627	7757	16228	97	223.7	1.23683e-10	2.19057e-08	2.30619
Unigene_25270	664	1014	2123	31.1	71.7	0.000336893	0.0176803	2.30547
Unigene_800	718	2796	5841	79.2	182.5	8.4325e-09	1.20275e-06	2.30429
Unigene_9373	338	667	1393	40.2	92.4	5.19393e-05	0.00341382	2.29851
Unigene_10539	410	1483	3091	73.6	169.1	3.5609e-08	4.61558e-06	2.29755
Unigene_38458	310	497	1035	32.6	74.9	0.000323134	0.0171011	2.29755
Unigene_10288	1137	3154	6545	56.4	129.1	1.3526e-06	0.00013186	2.28901
Unigene_3003	591	1509	3134	52	119	3.60619e-06	0.000320412	2.28846
Unigene_2791	401	1000	2071	50.7	115.9	5.81216e-06	0.00049336	2.286
Unigene_9559	295	2386	4947	164.6	376.2	2.04708e-16	6.41834e-14	2.28554
Unigene_608	570	4994	10310	178.3	405.7	9.71351e-18	3.41469e-15	2.27538
Unigene_9913	265	1579	3254	121.2	275.4	2.35445e-12	5.2026e-10	2.27228
Unigene_12040	743	961	1977	26.3	59.7	0.00109074	0.0465857	2.26996
Unigene_17853	777	1236	2541	32.4	73.4	0.000386455	0.019692	2.26543
Unigene_10970	489	789	1618	32.8	74.2	0.00044136	0.0220537	2.2622
Unigene_144	1084	1505	3092	28.3	64	0.000768302	0.0345901	2.26148
Unigene_5669	778	1181	2417	30.9	69.7	0.000461211	0.0229468	2.25566
Unigene_8986	627	990	2023	32.1	72.4	0.000528501	0.025643	2.25545
Unigene_1580	643	3224	6589	102	229.9	1.8572e-10	3.22371e-08	2.25392
Unigene_1589	934	1214	2478	26.4	59.5	0.00109074	0.0465857	2.25379
Unigene_2593	371	4603	9402	252.5	568.5	1.59646e-23	8.05229e-21	2.25149
Unigene_4490	387	1304	2652	68.6	153.7	2.78855e-07	3.13332e-05	2.24052
Unigene_1933	685	2110	4288	62.7	140.4	1.0464e-06	0.000104484	2.23923
Unigene_2540	381	2824	5708	150.8	336.1	4.1002e-14	1.05312e-11	2.22878
Unigene_10796	1852	2680	5406	29.4	65.5	0.000646844	0.0300637	2.22789
Unigene_27846	618	1069	2159	35.2	78.4	0.000309715	0.0164876	2.22727
Unigene_3295	636	2141	4317	68.5	152.3	3.2929e-07	3.64763e-05	2.22336
Unigene_2947	794	6242	12539	160	354.2	1.23579e-14	3.36004e-12	2.21375
Unigene_15840	725	1621	3256	45.5	100.7	4.6397e-05	0.00309929	2.21319
Unigene_8601	594	1016	2039	34.8	77	0.000420425	0.0210833	2.21264
Unigene_2678	917	18881	37787	419	924.4	1.11454e-35	9.12679e-33	2.20621
Unigene_8110	2238	3795	7589	34.5	76.1	0.000369349	0.0189573	2.2058
Unigene_14988	1100	1669	3338	30.9	68.1	0.000854675	0.0380612	2.20388
Unigene_2478	308	1538	3065	101.6	223.2	1.47381e-09	2.32092e-07	2.19685
Unigene_7793	201	1184	2358	119.9	263.2	4.10882e-11	7.68803e-09	2.19516
Unigene_2006	1352	2389	4757	36	78.9	0.000352832	0.0181918	2.19167
Unigene_3017	551	1772	3516	65.4	143.1	1.35072e-06	0.00013186	2.18807
Unigene_11697	274	2210	4380	164.1	358.6	1.5132e-14	4.06664e-12	2.18525
Unigene_2760	221	363	716	33.4	72.7	0.000600491	0.028336	2.17665
Unigene_27212	260	419	826	32.8	71.3	0.00109817	0.0468658	2.17378
Unigene_4121	1347	3240	6376	48.9	106.2	5.04429e-05	0.00333135	2.17178
Unigene_8689	951	8043	15841	172.1	373.7	7.1663e-15	2.00325e-12	2.17141
Unigene_6364	647	3241	6362	101.9	220.6	2.63361e-09	4.02001e-07	2.16487
Unigene_2423	1669	2742	5381	33.4	72.3	0.000813729	0.0364476	2.16467
Unigene_5238	524	3094	6064	120.1	259.6	9.77935e-11	1.75436e-08	2.16153
Unigene_8912	399	782	1530	39.9	86	0.000239884	0.0133151	2.15539
Unigene_3638	1690	3105	6043	37.4	80.2	0.000400376	0.0202237	2.14439
Unigene_23769	220	516	1002	47.7	102.2	8.01566e-05	0.00503998	2.14256
Unigene_22399	508	905	1760	36.3	77.7	0.000476668	0.0236146	2.1405
Unigene_1757	249	1365	2630	111.5	236.9	2.05469e-09	3.17815e-07	2.12466
Unigene_7057	772	1550	2988	40.9	86.8	0.00036232	0.0186257	2.12225
Unigene_1089	2438	13710	26374	114.4	242.7	1.12092e-09	1.80606e-07	2.1215
Unigene_11763	615	1522	2931	50.4	106.9	5.66314e-05	0.00367365	2.12103
Unigene_6968	820	1387	2661	34.4	72.8	0.000916281	0.0403912	2.11628
Unigene_11999	1035	5023	9643	98.8	209	2.4317e-08	3.2445e-06	2.11538
Unigene_6003	1270	3128	5990	50.1	105.8	7.56819e-05	0.00480204	2.11178
Unigene_4900	205	576	1103	57.2	120.7	2.28458e-05	0.00166511	2.11014
Unigene_17597	570	2422	4634	86.5	182.4	1.62638e-07	1.909e-05	2.10867
Unigene_11018	1265	3675	7025	59.1	124.6	1.6054e-05	0.00121725	2.10829
Unigene_12708	604	1504	2877	50.7	106.8	8.44912e-05	0.00527445	2.10651
Unigene_1398	803	2268	4321	57.5	120.7	3.38172e-05	0.0023515	2.09913
Unigene_4217	1350	5362	10202	80.8	169.5	5.05785e-07	5.37484e-05	2.09777
Unigene_6209	576	2616	4977	92.4	193.8	7.8651e-08	9.62127e-06	2.0974
Unigene_22708	243	3605	6838	301.9	631.2	5.02302e-22	2.36235e-19	2.09076
Unigene_13199	420	1067	2023	51.7	108	9.41252e-05	0.00576724	2.08897
Unigene_3145	1787	6377	12053	72.6	151.3	3.43239e-06	0.000307479	2.08402
Unigene_21547	200	441	834	44.9	93.5	0.000237817	0.0132214	2.08241
Unigene_2864	1752	3904	7333	45.3	93.9	0.000237817	0.0132214	2.07285
Unigene_484	1003	4619	8685	93.7	194.2	1.70062e-07	1.98943e-05	2.07257
Unigene_26227	982	1899	3563	39.3	81.4	0.0006795	0.0310493	2.07125
Unigene_662	4136	16621	31130	81.8	168.8	9.85751e-07	9.87329e-05	2.06357
Unigene_12645	263	491	919	38	78.4	0.00107385	0.0461961	2.06316
Unigene_1303	1110	3887	7272	71.3	147	4.80059e-06	0.00041716	2.06171
Unigene_1704	2172	6778	12676	63.5	130.9	2.09181e-05	0.00154401	2.06142
Unigene_5609	519	2912	5445	114.2	235.3	7.7716e-09	1.11305e-06	2.06042
Unigene_19987	237	569	1064	48.9	100.7	0.000159106	0.00922883	2.0593
Unigene_8850	589	1817	3396	62.8	129.3	2.47821e-05	0.00178383	2.05892
Unigene_2341	257	753	1402	59.6	122.4	5.4746e-05	0.00356464	2.05369
Unigene_22279	460	1718	3193	76	155.7	3.58515e-06	0.000319111	2.04868
Unigene_599	3472	6714	12456	39.3	80.5	0.000902348	0.0399034	2.04835
Unigene_1869	1280	3595	6682	57.2	117.1	5.28659e-05	0.00346817	2.0472
Unigene_8010	1095	2639	4894	49	100.3	0.000210184	0.0118845	2.04694
Unigene_1499	1090	2168	4026	40.5	82.9	0.000572329	0.0273043	2.04691
Unigene_10507	901	6356	11761	143.5	292.8	2.62147e-10	4.45847e-08	2.04042
Unigene_1727	2054	4301	7961	42.6	86.9	0.000785786	0.0352762	2.03991
Unigene_10131	343	683	1260	40.5	82.4	0.000759514	0.0342429	2.03457
Unigene_815	601	2331	4300	78.9	160.5	3.68949e-06	0.000325897	2.03422
Unigene_2326	611	1809	3332	60.2	122.3	5.4746e-05	0.00356464	2.03156
Unigene_7595	201	3383	6217	342.5	693.8	1.95949e-22	9.47153e-20	2.02569
Unigene_3720	280	2265	4162	164.6	333.4	2.3083e-11	4.42615e-09	2.02552
Unigene_4744	427	3691	6776	175.9	356	3.75999e-12	8.0776e-10	2.02388
Unigene_5243	898	3238	5924	73.4	148	7.8031e-06	0.000644288	2.01635
Unigene_4760	732	8043	14689	223.6	450.1	1.09559e-14	3.00231e-12	2.01297
Unigene_4721	962	2408	4390	50.9	102.4	0.000338875	0.0177216	2.01179
Unigene_9267	364	2647	4827	148	297.5	2.97974e-10	4.99771e-08	2.01014
Unigene_7165	776	2650	4822	69.5	139.4	2.90265e-05	0.00205115	2.00576
Unigene_3882	1120	10033	18239	182.3	365.3	3.95484e-12	8.47006e-10	2.00384
Unigene_10835	788	1939	3523	50.1	100.3	0.000307018	0.0164511	2.002
Unigene_6493	1249	4022	1822	65.5	32.7	0.000252469	0.0139248	-2.00306
Unigene_47647	233	620	280	54.1	27	0.000786056	0.0352762	-2.0037
Unigene_1838	1208	6557	2969	110.5	55.1	1.56988e-06	0.000149687	-2.00544
Unigene_14015	1229	11752	5311	194.6	96.9	1.08278e-10	1.92755e-08	-2.00826
Unigene_623	2175	9589	4320	89.7	44.6	1.38274e-05	0.00106939	-2.01121
Unigene_13706	1380	6372	2854	94	46.4	5.85932e-06	0.000496153	-2.02586
Unigene_19742	426	2918	1307	139.4	68.8	4.61903e-08	5.88842e-06	-2.02616
Unigene_15714	380	2245	1003	120.2	59.2	3.94534e-07	4.28417e-05	-2.03041
Unigene_25722	449	1371	611	62.1	30.5	0.000222942	0.0125043	-2.03607
Unigene_14876	1207	4388	1953	74	36.3	5.21079e-05	0.00342167	-2.03857
Unigene_34303	1301	4621	2055	72.3	35.4	6.30663e-05	0.0040721	-2.04237
Unigene_11479	1755	10864	4821	126	61.6	1.6257e-07	1.909e-05	-2.04545
Unigene_117	1382	13328	5910	196.2	95.9	4.83035e-11	8.94192e-09	-2.04588
Unigene_3212	727	1908	847	53.4	26.1	0.000678168	0.0310348	-2.04598
Unigene_23510	1511	4547	2015	61.2	29.9	0.000314173	0.0167059	-2.04682
Unigene_41087	975	2954	1308	61.7	30.1	0.000222942	0.0125043	-2.04983
Unigene_10846	1110	4206	1861	77.1	37.6	5.02738e-05	0.0033295	-2.05053
Unigene_12170	1889	6284	2776	67.7	33	0.000129071	0.00776491	-2.05152
Unigene_3328	3117	17395	7685	113.6	55.3	4.11304e-07	4.45239e-05	-2.05425
Unigene_28535	790	2017	890	52	25.3	0.000822072	0.036774	-2.05534
Unigene_39752	239	831	366	70.8	34.4	5.39833e-05	0.00352486	-2.05814
Unigene_29731	210	521	229	50.5	24.5	0.000985362	0.0431088	-2.06122
Unigene_2387	1707	5179	2275	61.7	29.9	0.000222942	0.0125043	-2.06355
Unigene_5558	902	4533	1982	102.3	49.3	1.73131e-06	0.000163733	-2.07505
Unigene_4135	991	14294	6237	293.5	141.2	2.09732e-16	6.54635e-14	-2.07861
Unigene_12064	1401	15685	6832	227.8	109.4	4.61268e-13	1.09206e-10	-2.08227
Unigene_14600	887	3953	1720	90.7	43.5	6.05511e-06	0.000512109	-2.08506
Unigene_1989	1498	15743	6848	213.8	102.5	1.59089e-12	3.56058e-10	-2.08585
Unigene_13099	1813	5664	2459	63.6	30.4	0.000110837	0.00676063	-2.09211
Unigene_18078	1063	4308	1867	82.5	39.4	1.50154e-05	0.00115358	-2.09391
Unigene_10152	1697	5070	2186	60.8	28.9	0.000189517	0.0108481	-2.10381
Unigene_3590	1462	15103	6510	210.2	99.9	3.18331e-12	6.90263e-10	-2.1041
Unigene_13803	228	1651	710	147.3	69.9	5.05357e-09	7.42097e-07	-2.1073
Unigene_28525	1175	4543	1952	78.7	37.3	1.52088e-05	0.00116587	-2.10992
Unigene_4480	1266	4870	2092	78.3	37.1	2.16056e-05	0.00158635	-2.11051
Unigene_461	4188	73535	31560	357.3	169	3.73845e-20	1.56756e-17	-2.1142
Unigene_12580	1958	8098	3475	84.2	39.8	1.25612e-05	0.000984594	-2.11558
Unigene_8289	1980	9250	3960	95.1	44.9	2.51785e-06	0.000232126	-2.11804
Unigene_23938	374	1866	799	101.5	47.9	1.03955e-06	0.000103963	-2.119
Unigene_10185	500	7473	3196	304.1	143.4	1.3907e-17	4.83999e-15	-2.12064
Unigene_111	2325	34048	14566	298	140.5	3.27688e-17	1.09657e-14	-2.121
Unigene_2193	2533	7787	3326	62.6	29.5	0.000157524	0.00914466	-2.12203
Unigene_6957	571	4085	1746	145.6	68.6	4.29817e-09	6.39261e-07	-2.12245
Unigene_12581	750	3610	1540	97.9	46.1	1.48183e-06	0.000142462	-2.12364
Unigene_6177	2229	13312	5670	121.5	57.1	7.3344e-08	9.03559e-06	-2.12785
Unigene_29959	1168	2924	1243	50.9	23.9	0.00069461	0.0316002	-2.12971
Unigene_6841	1707	5080	2153	60.6	28.3	0.000111685	0.00680116	-2.14134
Unigene_11477	274	1632	688	121.2	56.3	6.14851e-08	7.65593e-06	-2.15275
Unigene_7465	782	1836	774	47.8	22.2	0.000696993	0.0316672	-2.15315
Unigene_15619	684	3223	1356	95.9	44.5	1.04777e-06	0.000104484	-2.15506
Unigene_7324	1438	9221	3878	130.5	60.5	1.49539e-08	2.05299e-06	-2.15702
Unigene_21192	1204	3183	1334	53.8	24.9	0.000283087	0.0152984	-2.16064
Unigene_16931	1214	7507	3150	125.8	58.2	2.15959e-08	2.91315e-06	-2.16151
Unigene_33405	389	992	414	51.9	23.9	0.000487226	0.0238995	-2.17155
Unigene_13983	2510	5846	2435	47.4	21.8	0.000999701	0.0435991	-2.17431
Unigene_23374	730	2034	846	56.7	26	0.000162138	0.00939683	-2.18077
Unigene_37778	786	2081	864	53.9	24.7	0.000283087	0.0152984	-2.18219
Unigene_5690	851	2832	1175	67.7	31	4.54821e-05	0.00304989	-2.18387
Unigene_7121	1147	9133	3773	162	73.8	1.56517e-10	2.74418e-08	-2.19512
Unigene_6791	2078	46399	19161	454.4	206.8	6.45337e-27	3.74322e-24	-2.19729
Unigene_3756	770	4813	1983	127.2	57.8	1.51044e-08	2.06699e-06	-2.20069
Unigene_13988	865	2126	877	50	22.7	0.000582062	0.0275984	-2.20264
Unigene_8229	1361	7976	3285	119.2	54.1	4.28352e-08	5.51117e-06	-2.20333
Unigene_13083	2211	4636	1906	42.7	19.3	0.000833379	0.037208	-2.21244
Unigene_12212	470	1334	547	57.8	26.1	0.000112046	0.00680535	-2.21456
Unigene_23571	247	1376	564	113.4	51.2	7.28327e-08	9.03559e-06	-2.21484
Unigene_13282	2696	7752	3169	58.5	26.4	0.000112046	0.00680535	-2.21591
Unigene_6934	1446	2912	1193	41	18.5	0.00100398	0.0437035	-2.21622
Unigene_3835	1151	12866	5266	227.5	102.6	2.03326e-14	5.40172e-12	-2.21735
Unigene_25581	575	1757	717	62.2	28	7.75701e-05	0.00489951	-2.22143
Unigene_16691	567	1483	603	53.2	23.9	0.000340122	0.0177467	-2.22594
Unigene_3281	1996	7585	3084	77.3	34.7	1.07162e-05	0.000853432	-2.22767
Unigene_1065	2732	129200	52607	962.3	431.9	1.44742e-56	2.09891e-53	-2.22806
Unigene_11807	1957	4672	1906	48.6	21.8	0.000483411	0.0238189	-2.22936
Unigene_109	1440	18307	7437	258.7	115.9	1.81353e-16	5.73776e-14	-2.2321
Unigene_11827	1542	3703	1507	48.9	21.9	0.000483411	0.0238189	-2.23288
Unigene_11785	1918	5528	2240	58.6	26.2	7.70851e-05	0.00487773	-2.23664
Unigene_23098	1931	7883	3192	83.1	37.1	3.61358e-06	0.000320412	-2.23989
Unigene_741	1298	5481	2203	85.9	38.1	2.10978e-06	0.000195541	-2.25459
Unigene_3313	619	2537	1018	83.4	36.9	3.61358e-06	0.000320412	-2.26016
Unigene_1172	1707	4132	1656	49.3	21.8	0.000483411	0.0238189	-2.26147
Unigene_6784	680	1540	616	46.1	20.3	0.000474998	0.0235486	-2.27094
Unigene_277	1099	10271	4103	190.2	83.7	1.08133e-12	2.45166e-10	-2.2724
Unigene_27845	1702	3478	1385	41.6	18.3	0.000682352	0.0310832	-2.27322
Unigene_219	3330	26919	10699	164.5	72.1	3.65188e-11	6.8886e-09	-2.28155
Unigene_14559	2134	6779	2697	64.6	28.3	2.53631e-05	0.00182188	-2.28269
Unigene_13130	1279	2612	1040	41.6	18.2	0.000682352	0.0310832	-2.28571
Unigene_3597	3642	19979	7921	111.6	48.8	3.47522e-08	4.51292e-06	-2.28689
Unigene_2189	371	767	304	42.1	18.4	0.000682352	0.0310832	-2.28804
Unigene_17693	951	1932	762	41.3	18	0.00100398	0.0437035	-2.29444
Unigene_5255	1734	7403	2918	86.9	37.7	1.46053e-06	0.000140804	-2.30504
Unigene_32562	207	1213	477	119.2	51.7	1.41554e-08	1.96272e-06	-2.30561
Unigene_18604	716	4473	1759	127.1	55.1	4.12136e-09	6.14277e-07	-2.30672
Unigene_18089	918	2470	971	54.7	23.7	0.000111781	0.00680116	-2.30802
Unigene_8531	296	1907	750	131.1	56.8	2.02122e-09	3.13334e-07	-2.3081
Unigene_14052	1081	2331	917	43.9	19	0.000568684	0.0271676	-2.31053
Unigene_2356	1793	5676	2224	64.4	27.8	3.69615e-05	0.0025422	-2.31655
Unigene_10574	972	4287	1674	89.7	38.6	8.55836e-07	8.70913e-05	-2.32383
Unigene_26736	506	2068	807	83.2	35.8	2.05119e-06	0.000190618	-2.32402
Unigene_218	1483	19420	7576	266.5	114.6	8.14546e-18	2.89268e-15	-2.32548
Unigene_8305	1869	5173	2020	56.3	24.2	7.61255e-05	0.00482579	-2.32645
Unigene_8452	1833	5818	2260	64.6	27.7	2.53631e-05	0.00182188	-2.33213
Unigene_8646	3566	8877	3448	50.7	21.7	0.00022908	0.0128073	-2.33641
Unigene_1913	1539	54762	21261	724.1	309.9	1.82073e-46	2.07757e-43	-2.33656
Unigene_20380	770	1584	615	41.9	17.9	0.000682352	0.0310832	-2.34078
Unigene_50132	225	505	196	45.7	19.5	0.000474998	0.0235486	-2.34359
Unigene_3868	1123	7809	3018	141.5	60.3	1.8622e-10	3.22433e-08	-2.3466
Unigene_35060	823	2515	972	62.2	26.5	2.44697e-05	0.00176866	-2.34717
Unigene_12992	721	1856	717	52.4	22.3	0.000156573	0.00909705	-2.34978
Unigene_16241	633	2781	1071	89.4	38	6.94052e-07	7.16758e-05	-2.35263
Unigene_728	3039	16540	6368	110.7	47	2.33308e-08	3.12897e-06	-2.35532
Unigene_20186	1532	3800	1462	50.5	21.4	0.000185171	0.0106081	-2.35981
Unigene_25039	224	1719	660	156.2	66.1	2.22777e-11	4.29541e-09	-2.36309
Unigene_278	763	1646	628	43.9	18.5	0.000309817	0.0164876	-2.37297
Unigene_7980	2573	6276	2403	49.6	20.9	0.000185171	0.0106081	-2.37321
Unigene_17765	2359	5682	2165	49	20.6	0.000272013	0.0148149	-2.37864
Unigene_23663	1567	3554	1355	46.2	19.4	0.000260484	0.0142861	-2.38144
Unigene_2641	507	2258	859	90.6	38	3.26259e-07	3.63297e-05	-2.38421
Unigene_3168	2175	7174	2724	67.1	28.1	1.18085e-05	0.000932949	-2.3879
Unigene_21394	800	2818	1069	71.7	30	5.80222e-06	0.000493118	-2.39
Unigene_41800	279	518	196	37.8	15.8	0.000988792	0.0431775	-2.39241
Unigene_2202	1438	3516	1332	49.8	20.8	0.000185171	0.0106081	-2.39423
Unigene_43882	297	814	308	55.8	23.3	4.16929e-05	0.00281478	-2.39485
Unigene_9483	2239	13567	5133	123.3	51.4	1.75069e-09	2.73222e-07	-2.39883
Unigene_26808	2145	3985	1497	37.8	15.7	0.000988792	0.0431775	-2.40764
Unigene_31351	1207	5268	1972	88.8	36.6	3.82244e-07	4.1572e-05	-2.42623
Unigene_4223	974	5739	2147	119.9	49.4	1.65004e-09	2.58093e-07	-2.42713
Unigene_14995	626	1576	587	51.2	21	0.000125458	0.00756059	-2.4381
Unigene_7466	3876	10970	4086	57.6	23.6	3.48352e-05	0.00241024	-2.44068
Unigene_39137	283	5563	2067	400	163.8	2.85752e-28	1.71463e-25	-2.442
Unigene_1222	1199	9466	3511	160.6	65.7	3.31052e-12	7.13402e-10	-2.44444
Unigene_4578	2394	9415	3487	80	32.7	1.09105e-06	0.000108489	-2.44648
Unigene_1657	711	8090	2994	231.5	94.5	2.57634e-17	8.74762e-15	-2.44974
Unigene_1016	3284	28466	10538	176.4	72	2.72758e-13	6.56931e-11	-2.45
Unigene_666	1891	6609	2444	71.1	29	4.6221e-06	0.000402152	-2.45172
Unigene_11905	1555	5452	2012	71.3	29	4.6221e-06	0.000402152	-2.45862
Unigene_43851	240	649	239	55	22.3	4.86752e-05	0.0032267	-2.46637
Unigene_32278	263	593	218	45.9	18.6	0.000260484	0.0142861	-2.46774
Unigene_17909	1465	22763	8369	316.2	128.1	5.47656e-23	2.74242e-20	-2.46838
Unigene_10253	1033	3762	1381	74.1	30	2.68096e-06	0.000245537	-2.47
Unigene_2614	2470	5808	2130	47.8	19.3	0.000116877	0.00708027	-2.47668
Unigene_96	3708	8225	3005	45.1	18.2	0.000207063	0.0117558	-2.47802
Unigene_1839	1111	11124	4061	203.7	82	1.72169e-15	5.07788e-13	-2.48415
Unigene_6875	1214	5677	2073	95.2	38.3	4.71626e-08	5.94702e-06	-2.48564
Unigene_5199	2264	18554	6713	166.8	66.5	3.2039e-13	7.68992e-11	-2.50827
Unigene_27289	543	1310	471	49.1	19.5	0.00014801	0.00870856	-2.51795
Unigene_4474	4549	33116	11918	148.1	58.8	1.01e-11	2.06769e-09	-2.51871
Unigene_15970	376	1415	510	76.6	30.4	5.48314e-07	5.78264e-05	-2.51974
Unigene_11254	868	7407	2654	173.6	68.6	9.32854e-14	2.30253e-11	-2.53061
Unigene_35382	1646	4512	1611	55.8	22	3.26979e-05	0.00228279	-2.53636
Unigene_6090	596	6067	2167	207.1	81.6	5.35282e-16	1.63414e-13	-2.53799
Unigene_13075	1899	3794	1353	40.7	16	0.000291488	0.0156914	-2.54375
Unigene_24662	378	6470	2306	348.3	136.8	2.74807e-26	1.51809e-23	-2.54605
Unigene_17553	5846	15338	5435	53.4	20.9	5.6813e-05	0.003682	-2.55502
Unigene_10591	1344	5946	2102	90	35.1	7.32669e-08	9.03559e-06	-2.5641
Unigene_6475	1338	4167	1475	63.4	24.7	8.84017e-06	0.000717958	-2.5668
Unigene_42824	389	767	271	40.1	15.6	0.000440589	0.022031	-2.57051
Unigene_7321	1938	18263	6438	191.8	74.5	1.8135e-15	5.30373e-13	-2.5745
Unigene_23852	1548	5720	2016	75.2	29.2	9.49031e-07	9.55967e-05	-2.57534
Unigene_34833	209	413	145	40.2	15.6	0.000440589	0.022031	-2.57692
Unigene_8272	1153	1935	676	34.1	13.2	0.00108323	0.0463704	-2.58333
Unigene_19347	1635	5684	1991	70.7	27.3	1.2689e-06	0.000124396	-2.58974
Unigene_12464	328	4487	1568	278.4	107.2	6.10153e-22	2.85031e-19	-2.59701
Unigene_15453	1001	1911	664	38.8	14.9	0.000346522	0.0179462	-2.60403
Unigene_19974	2703	5162	1798	38.9	14.9	0.000346522	0.0179462	-2.61074
Unigene_9926	4947	8900	3080	36.6	14	0.000614222	0.0288092	-2.61429
Unigene_7433	2065	3463	1199	34.1	13	0.00108323	0.0463704	-2.62308
Unigene_7924	1920	5078	1752	53.8	20.5	1.93094e-05	0.00143593	-2.62439
Unigene_24962	233	832	288	72.7	27.7	1.09642e-06	0.000108868	-2.62455
Unigene_5585	1961	23943	8269	248.4	94.6	8.79038e-20	3.5781e-17	-2.62579
Unigene_40793	255	1096	377	87.5	33.2	4.36142e-08	5.60105e-06	-2.63554
Unigene_26057	1770	5181	1787	59.6	22.6	8.18097e-06	0.000671506	-2.63717
Unigene_8854	2196	27263	9331	252.6	95.3	1.1783e-20	5.09415e-18	-2.65058
Unigene_2184	580	6308	2148	221.3	83.1	2.51956e-18	9.3284e-16	-2.66306
Unigene_6969	819	5309	1808	131.9	49.5	2.65792e-11	5.06861e-09	-2.66465
Unigene_3809	571	6845	2320	243.9	91.1	3.07043e-20	1.31115e-17	-2.67728
Unigene_13636	5152	10580	3584	41.8	15.6	0.000191759	0.0109675	-2.67949
Unigene_13929	381	980	328	52.3	19.3	2.22447e-05	0.00162641	-2.70984
Unigene_28788	599	1715	571	58.3	21.4	7.29376e-06	0.000607275	-2.7243
Unigene_51877	289	465	154	32.7	12	0.000825471	0.0368786	-2.725
Unigene_9876	1822	6377	2121	71.2	26.1	6.38855e-07	6.66679e-05	-2.72797
Unigene_6040	704	1169	387	33.8	12.3	0.000535055	0.025827	-2.74797
Unigene_17552	6333	15567	5120	50	18.1	2.56404e-05	0.00183989	-2.76243
Unigene_16785	798	1335	436	34	12.3	0.000535055	0.025827	-2.76423
Unigene_15303	4626	7929	2598	34.9	12.6	0.000712307	0.0322952	-2.76984
Unigene_13561	710	1246	404	35.7	12.8	0.000465593	0.0231318	-2.78906
Unigene_10916	519	1537	500	60.3	21.6	4.14356e-06	0.000363698	-2.79167
Unigene_43318	445	644	208	29.4	10.5	0.00110358	0.0469665	-2.8
Unigene_17700	1233	6719	2173	110.9	39.5	2.4935e-10	4.25392e-08	-2.80759
Unigene_34436	731	1574	509	43.8	15.6	8.16679e-05	0.00512116	-2.80769
Unigene_21513	683	2575	832	76.7	27.3	1.02905e-07	1.23708e-05	-2.80952
Unigene_1357	1535	15804	5087	209.5	74.3	6.96881e-19	2.6948e-16	-2.81965
Unigene_5980	918	2565	819	56.9	20	5.41656e-06	0.00046431	-2.845
Unigene_19348	1185	3724	1185	63.9	22.4	7.28423e-07	7.51139e-05	-2.85268
Unigene_12895	2024	3223	1018	32.4	11.3	0.000613653	0.028802	-2.86726
Unigene_8910	2839	7850	2480	56.3	19.6	8.30564e-06	0.000680935	-2.87245
Unigene_1015	2697	68211	21514	514.6	178.9	7.20715e-45	7.96275e-42	-2.87647
Unigene_7588	677	2282	718	68.6	23.8	3.57281e-07	3.92248e-05	-2.88235
Unigene_20592	1215	2001	631	33.5	11.6	0.000535055	0.025827	-2.88793
Unigene_28625	560	900	283	32.7	11.3	0.000391683	0.0199292	-2.89381
Unigene_18433	810	3607	1128	90.6	31.2	2.9128e-09	4.42676e-07	-2.90385
Unigene_8480	1284	9241	2878	146.4	50.3	4.87404e-14	1.22919e-11	-2.91054
Unigene_1990	1752	3017	935	35	12	0.000344745	0.0178808	-2.91667
Unigene_16755	3136	5313	1644	34.5	11.8	0.000535055	0.025827	-2.92373
Unigene_20157	1027	2246	695	44.5	15.2	3.92951e-05	0.00268677	-2.92763
Unigene_7362	2031	3572	1104	35.8	12.2	0.000220866	0.0124481	-2.93443
Unigene_9294	4219	6630	2043	32	10.9	0.000613653	0.028802	-2.93578
Unigene_7355	1152	9196	2837	162.4	55.2	1.99263e-15	5.77904e-13	-2.94203
Unigene_5198	1607	10522	3239	133.2	45.2	4.96223e-13	1.16922e-10	-2.9469
Unigene_28172	784	3069	944	79.7	27	2.82436e-08	3.73745e-06	-2.95185
Unigene_16554	737	2537	775	70	23.6	2.30823e-07	2.62524e-05	-2.9661
Unigene_57968	259	366	112	28.8	9.7	0.00110358	0.0469665	-2.96907
Unigene_30653	1006	1722	524	34.8	11.7	0.000344745	0.0178808	-2.97436
Unigene_4231	834	11690	3557	285.2	95.7	2.21109e-26	1.24115e-23	-2.98015
Unigene_13726	1402	2988	907	43.4	14.5	2.86329e-05	0.0020254	-2.9931
Unigene_41364	1129	2283	692	41.1	13.7	7.11721e-05	0.00455325	-3
Unigene_38028	597	2713	818	92.5	30.7	1.87833e-09	2.92486e-07	-3.01303
Unigene_33445	1807	2446	724	27.5	9	0.000799268	0.035846	-3.05556
Unigene_16892	681	1931	570	57.7	18.8	1.63538e-06	0.000155294	-3.06915
Unigene_25586	424	1043	307	50.1	16.2	5.62566e-06	0.000479283	-3.09259
Unigene_10029	990	6461	1893	132.8	42.9	1.06433e-13	2.61777e-11	-3.09557
Unigene_20378	766	203320	59343	5401.1	1737.8	0	0	-3.10801
Unigene_9211	5134	29569	8609	117.2	37.6	4.14762e-12	8.85568e-10	-3.11702
Unigene_17979	644	1397	401	44.1	14	1.8029e-05	0.00135373	-3.15
Unigene_38239	537	1140	327	43.2	13.7	2.86329e-05	0.0020254	-3.15328
Unigene_4808	605	3808	1096	128.1	40.6	2.10517e-13	5.10559e-11	-3.15517
Unigene_26132	596	2528	723	86.3	27.2	1.22798e-09	1.9649e-07	-3.17279
Unigene_33920	318	964	275	61.7	19.4	2.67974e-07	3.02074e-05	-3.18041
Unigene_2875	4633	5939	1694	26.1	8.2	0.000905096	0.0399995	-3.18293
Unigene_24961	246	1340	381	110.8	34.7	5.71165e-12	1.1903e-09	-3.19308
Unigene_18092	525	1665	465	64.5	19.9	1.54042e-07	1.81744e-05	-3.24121
Unigene_12063	4306	7068	1981	33.4	10.3	0.000173733	0.0100188	-3.24272
Unigene_4345	3435	10353	2895	61.3	18.9	4.23133e-07	4.55916e-05	-3.24339
Unigene_3452	380	42640	11899	2283.3	702.4	3.28953e-222	2.8621e-218	-3.25071
Unigene_28922	1413	2179	602	31.4	9.6	0.000443339	0.0221209	-3.27083
Unigene_25238	1165	2346	647	41	12.5	2.20959e-05	0.00161761	-3.28
Unigene_1859	1260	2384	659	38.5	11.7	8.92217e-05	0.005535	-3.2906
Unigene_6496	1627	28504	7853	356.5	108.3	1.26851e-36	1.10368e-33	-3.29178
Unigene_26409	708	2167	595	62.3	18.9	2.67974e-07	3.02074e-05	-3.2963
Unigene_27163	738	1582	433	43.6	13.2	7.85817e-06	0.000647833	-3.30303
Unigene_13503	533	7686	2109	293.4	88.8	2.36171e-30	1.58064e-27	-3.30405
Unigene_29341	763	2667	732	71.1	21.5	3.06121e-08	4.00518e-06	-3.30698
Unigene_11472	2614	9099	2490	70.8	21.4	1.32194e-08	1.84396e-06	-3.30841
Unigene_10748	397	2273	621	116.5	35.1	5.69373e-13	1.32104e-10	-3.31909
Unigene_35991	743	1763	479	48.3	14.5	2.71101e-06	0.000247313	-3.33103
Unigene_50201	474	698	191	30	9	0.000309818	0.0164876	-3.33333
Unigene_7837	2277	3632	983	32.5	9.7	0.000278345	0.0150772	-3.35052
Unigene_6086	474	1464	396	62.8	18.7	1.6922e-07	1.98293e-05	-3.35829
Unigene_29059	417	1446	391	70.6	21	1.32194e-08	1.84396e-06	-3.3619
Unigene_24928	835	897	241	21.9	6.5	0.00112888	0.0478536	-3.36923
Unigene_30858	1887	2778	749	30	8.9	0.000309818	0.0164876	-3.37079
Unigene_25406	348	2465	661	144.1	42.6	7.02864e-16	2.11787e-13	-3.38263
Unigene_7297	648	928	249	29.1	8.6	0.000499234	0.0244197	-3.38372
Unigene_16758	2140	5342	1434	50.8	15	1.53007e-06	0.000146221	-3.38667
Unigene_43500	356	482	128	27.6	8.1	0.000341997	0.0178179	-3.40741
Unigene_22530	1793	11414	3021	129.5	37.8	1.11618e-14	3.04673e-12	-3.42593
Unigene_6776	4176	7405	1961	36.1	10.5	4.09077e-05	0.00277252	-3.4381
Unigene_25023	1129	3903	1020	70.3	20.3	8.94444e-09	1.27057e-06	-3.46305
Unigene_522	1754	8184	2142	94.9	27.4	1.76656e-11	3.47349e-09	-3.4635
Unigene_4752	2802	43370	11288	315	90.4	1.2477e-34	9.43982e-32	-3.48451
Unigene_5559	766	2875	748	76.4	21.9	2.92343e-09	4.43324e-07	-3.48858
Unigene_34806	469	1193	309	51.8	14.8	9.47168e-07	9.55473e-05	-3.5
Unigene_42028	670	1154	299	35	10	6.65841e-05	0.00427151	-3.5
Unigene_6762	3210	4309	1118	27.3	7.8	0.000558239	0.0267974	-3.5
Unigene_42837	1356	2149	555	32.2	9.2	0.000117194	0.00709328	-3.5
Unigene_4563	1237	1454	373	23.9	6.8	0.00101666	0.0441728	-3.51471
Unigene_16866	867	930	240	21.8	6.2	0.00112888	0.0478536	-3.51613
Unigene_4058	1163	3528	907	61.7	17.5	1.13548e-07	1.36033e-05	-3.52571
Unigene_34743	260	497	127	38.9	11	2.36179e-05	0.001716	-3.53636
Unigene_9241	2880	10151	2595	71.7	20.2	3.38707e-09	5.11404e-07	-3.5495
Unigene_31110	2656	4978	1265	38.1	10.7	3.8182e-05	0.00261581	-3.56075
Unigene_3842	3210	8775	2228	55.6	15.6	3.35505e-07	3.68923e-05	-3.5641
Unigene_13743	2787	5981	1516	43.7	12.2	3.23972e-06	0.000291722	-3.58197
Unigene_25036	976	1976	502	41.2	11.5	2.20959e-05	0.00161761	-3.58261
Unigene_13532	2117	2708	676	26	7.2	0.000373289	0.019049	-3.61111
Unigene_26311	836	2345	589	57.1	15.8	2.07237e-07	2.36471e-05	-3.61392
Unigene_17594	529	886	221	34.1	9.4	4.3374e-05	0.0029226	-3.62766
Unigene_6388	1887	15844	3954	170.9	47	4.12314e-20	1.70828e-17	-3.63617
Unigene_6777	8405	33535	8372	81.2	22.3	2.63048e-10	4.45847e-08	-3.64126
Unigene_10927	568	3486	869	124.9	34.3	3.26055e-15	9.30126e-13	-3.6414
Unigene_22790	534	1112	277	42.4	11.6	1.37554e-05	0.00106501	-3.65517
Unigene_41925	982	1239	307	25.7	7	0.000373289	0.019049	-3.67143
Unigene_30211	1973	3387	835	34.9	9.5	6.65841e-05	0.00427151	-3.67368
Unigene_56846	261	340	84	26.5	7.2	0.000373289	0.019049	-3.68056
Unigene_40875	484	1014	249	42.6	11.5	8.52895e-06	0.000695149	-3.70435
Unigene_1223	2488	5839	1436	47.8	12.9	1.1058e-06	0.000109643	-3.70543
Unigene_26719	731	1612	389	44.9	11.9	1.96244e-06	0.00018335	-3.77311
Unigene_15712	1930	5340	1282	56.3	14.9	1.34426e-07	1.59671e-05	-3.77852
Unigene_25254	403	2724	652	137.5	36.3	2.3547e-17	8.07385e-15	-3.78788
Unigene_378	1422	44900	10725	642.5	169.2	3.09452e-74	6.15412e-71	-3.79728
Unigene_5379	1843	2047	484	22.6	5.9	0.000675374	0.0309272	-3.83051
Unigene_62109	384	2087	493	110.6	28.8	4.77523e-14	1.21307e-11	-3.84028
Unigene_5490	990	5586	1315	114.8	29.8	1.06794e-14	2.9381e-12	-3.85235
Unigene_2642	704	1122	265	32.4	8.4	4.53812e-05	0.00304899	-3.85714
Unigene_8094	850	1567	369	37.5	9.7	1.52272e-05	0.00116599	-3.86598
Unigene_286	520	2106	493	82.4	21.3	6.1971e-11	1.13513e-08	-3.86854
Unigene_3958	1112	3011	703	55.1	14.2	8.5021e-08	1.03641e-05	-3.88028
Unigene_11605	743	2097	487	57.4	14.7	8.18597e-08	9.99622e-06	-3.90476
Unigene_4047	2497	28551	6556	232.7	58.9	5.29332e-29	3.34947e-26	-3.95076
Unigene_21871	1568	2114	484	27.4	6.9	0.000223936	0.0125399	-3.97101
Unigene_22533	1804	4738	1075	53.4	13.4	8.76711e-08	1.06684e-05	-3.98507
Unigene_24383	882	1427	321	32.9	8.2	2.70285e-05	0.00193428	-4.0122
Unigene_24625	2414	2765	620	23.3	5.8	0.000675374	0.0309272	-4.01724
Unigene_16806	2010	13743	3104	139.1	34.6	5.45926e-18	1.98948e-15	-4.02023
Unigene_4359	1480	38905	8763	534.9	132.8	2.31783e-65	3.84125e-62	-4.02786
Unigene_50849	915	1068	242	23.8	5.9	0.000401162	0.020234	-4.0339
Unigene_26983	1202	1599	357	27.1	6.7	0.000223936	0.0125399	-4.04478
Unigene_10490	1197	1385	310	23.5	5.8	0.000401162	0.020234	-4.05172
Unigene_9341	310	352	79	23.1	5.7	0.000675374	0.0309272	-4.05263
Unigene_10082	2735	10299	2277	76.6	18.7	1.07577e-10	1.92434e-08	-4.09626
Unigene_24926	1058	1300	289	25	6.1	0.000236692	0.01318	-4.09836
Unigene_29450	207	321	71	31.6	7.7	4.53812e-05	0.00304899	-4.1039
Unigene_10434	869	977	215	22.9	5.5	0.000675374	0.0309272	-4.16364
Unigene_28710	1239	2590	566	42.5	10.2	2.00811e-06	0.000186865	-4.16667
Unigene_15623	1877	1999	438	21.7	5.2	0.000697916	0.0316885	-4.17308
Unigene_20871	3541	5302	1154	30.5	7.3	4.66666e-05	0.00311133	-4.17808
Unigene_2185	663	1549	333	47.5	11.3	1.54315e-07	1.81744e-05	-4.20354
Unigene_7458	516	624	133	24.6	5.8	0.000236692	0.01318	-4.24138
Unigene_56163	321	102856	21942	6520.1	1533.3	0	0	-4.25233
Unigene_53260	262	389	83	30.2	7.1	4.66666e-05	0.00311133	-4.25352
Unigene_26984	1150	1917	400	33.9	7.8	1.6022e-05	0.00121615	-4.34615
Unigene_22219	2451	4799	986	39.8	9	1.97139e-06	0.000183693	-4.42222
Unigene_4022	622	3930	782	128.6	28.2	9.92984e-19	3.8186e-16	-4.56028
Unigene_26455	883	1035	203	23.9	5.2	0.000140425	0.00835216	-4.59615
Unigene_3870	938	1847	363	40.1	8.7	1.97139e-06	0.000183693	-4.6092
Unigene_41653	1338	1487	293	22.6	4.9	0.000411749	0.0206781	-4.61224
Unigene_37392	459	950	186	42.1	9.1	6.82478e-07	7.07956e-05	-4.62637
Unigene_3843	3099	14859	2895	97.6	21	1.70677e-14	4.55171e-12	-4.64762
Unigene_26069	1853	2278	440	25	5.3	8.03007e-05	0.00503998	-4.71698
Unigene_8916	1264	5187	994	83.5	17.6	9.60937e-13	2.19299e-10	-4.74432
Unigene_26901	1607	2819	534	35.7	7.5	5.55638e-06	0.000475125	-4.76
Unigene_16966	1426	8430	1593	120.3	25.1	7.00265e-18	2.53864e-15	-4.79283
Unigene_12555	756	1122	211	30.2	6.3	1.55237e-05	0.00118609	-4.79365
Unigene_21131	941	14460	2718	312.7	64.8	1.08286e-44	1.17769e-41	-4.82562
Unigene_22508	1303	2088	391	32.6	6.7	9.28718e-06	0.000749924	-4.86567
Unigene_24681	735	1371	251	38	7.7	1.89639e-06	0.000177895	-4.93506
Unigene_52980	524	483	88	18.8	3.8	0.00116598	0.0491568	-4.94737
Unigene_16896	702	2803	511	81.2	16.3	4.97219e-13	1.16922e-10	-4.9816
Unigene_22507	1546	4132	749	54.4	10.9	6.01783e-09	8.76299e-07	-4.99083
Unigene_73289	309	456	82	30	6	1.55237e-05	0.00118609	-5
Unigene_31861	791	1139	203	29.3	5.8	2.7047e-05	0.00193428	-5.05172
Unigene_26046	1334	1467	264	22.4	4.4	0.00022198	0.0124805	-5.09091
Unigene_5997	2505	5082	910	41.3	8.1	3.68283e-07	4.02423e-05	-5.09877
Unigene_25283	535	4284	761	162.9	31.9	6.67177e-25	3.54495e-22	-5.10658
Unigene_45438	312	401	71	26.2	5.1	4.56683e-05	0.00305942	-5.13725
Unigene_34730	570	620	110	22.1	4.3	0.00022198	0.0124805	-5.13953
Unigene_17642	684	642	112	19.1	3.7	0.00116598	0.0491568	-5.16216
Unigene_11916	1603	8171	1432	103.7	20	1.20615e-16	3.86886e-14	-5.185
Unigene_22509	1517	5903	1025	79.2	15.2	4.60796e-13	1.09206e-10	-5.21053
Unigene_59284	619	523	90	17.2	3.3	0.00109094	0.0465857	-5.21212
Unigene_13556	1500	19659	3386	266.7	50.6	1.39106e-40	1.30845e-37	-5.27075
Unigene_11473	1761	5987	1026	69.2	13.1	1.66818e-11	3.30809e-09	-5.28244
Unigene_77355	262	1462	250	113.5	21.4	1.53721e-18	5.78365e-16	-5.30374
Unigene_13557	1525	9309	1583	124.2	23.3	7.24852e-20	2.96784e-17	-5.33047
Unigene_3592	1782	12359	2095	141.1	26.4	1.37519e-22	6.78864e-20	-5.3447
Unigene_2039	431	6504	1099	307.1	57.2	3.49535e-47	4.0549e-44	-5.36888
Unigene_5366	1679	3193	536	38.7	7.2	3.29626e-07	3.64763e-05	-5.375
Unigene_31556	1662	2077	348	25.4	4.7	8.03007e-05	0.00503998	-5.40426
Unigene_13963	978	25560	4291	531.8	98.4	3.73483e-81	9.28438e-78	-5.40447
Unigene_3320	1292	4362	729	68.7	12.7	1.66818e-11	3.30809e-09	-5.40945
Unigene_12554	1347	5532	921	83.6	15.3	2.75595e-14	7.21157e-12	-5.46405
Unigene_9988	535	936	154	35.6	6.5	5.08809e-07	5.39051e-05	-5.47692
Unigene_38705	1545	2636	432	34.7	6.3	9.077e-07	9.16988e-05	-5.50794
Unigene_11183	1434	7508	1223	106.5	19.1	1.15961e-17	4.05601e-15	-5.57592
Unigene_28310	1430	15212	2459	216.5	38.6	2.55915e-34	1.91537e-31	-5.60881
Unigene_8884	2212	12944	2080	119.1	21.1	9.29423e-20	3.73945e-17	-5.64455
Unigene_2806	3214	13836	2223	87.6	15.5	1.00828e-14	2.78499e-12	-5.65161
Unigene_16808	4060	7255	1158	36.4	6.4	5.08809e-07	5.39051e-05	-5.6875
Unigene_22710	1377	1864	292	27.5	4.8	1.45505e-05	0.00112158	-5.72917
Unigene_21291	1790	9585	1510	109	18.9	2.10259e-18	7.82626e-16	-5.7672
Unigene_5736	412	20410	3153	1008	171.7	2.36012e-159	1.49342e-155	-5.8707
Unigene_48901	926	1613	249	35.4	6	9.077e-07	9.16988e-05	-5.9
Unigene_42621	2800	3413	518	24.8	4.1	4.0419e-05	0.0027555	-6.04878
Unigene_60277	256	232	34	18.4	3	0.000611928	0.0287598	-6.13333
Unigene_23188	664	1046	154	32.1	5.2	1.40249e-06	0.000136152	-6.17308
Unigene_62784	232	424	62	37.2	6	2.84303e-07	3.18662e-05	-6.2
Unigene_6528	830	1367	198	33.5	5.4	4.25974e-07	4.58268e-05	-6.2037
Unigene_43981	698	4241	613	123.6	19.7	1.43716e-21	6.49571e-19	-6.27411
Unigene_8331	1800	2398	342	27.1	4.3	1.27357e-05	0.000992682	-6.30233
Unigene_36032	670	1021	145	31	4.9	2.53177e-06	0.000232485	-6.32653
Unigene_21635	1252	1920	274	31.2	4.9	2.53177e-06	0.000232485	-6.36735
Unigene_3889	226	939	133	84.5	13.2	2.0063e-15	5.79454e-13	-6.40152
Unigene_57726	954	2211	312	47.2	7.3	3.25651e-09	4.92759e-07	-6.46575
Unigene_46845	350	668	94	38.8	6	8.79789e-08	1.06872e-05	-6.46667
Unigene_6527	617	990	138	32.6	5	7.74209e-07	7.9365e-05	-6.52
Unigene_7331	906	12184	1687	273.6	41.8	3.49206e-47	4.0549e-44	-6.54545
Unigene_8337	772	58828	8101	1550.6	235.4	3.28054e-261	3.26203e-257	-6.58709
Unigene_46654	354	264	37	15.2	2.3	0.000927431	0.040651	-6.6087
Unigene_34220	1931	4741	647	50	7.5	2.32656e-09	3.57484e-07	-6.66667
Unigene_50591	230	181	25	16	2.4	0.000500435	0.0244612	-6.66667
Unigene_40093	1850	1341	180	14.7	2.2	0.000927431	0.040651	-6.68182
Unigene_50524	562	854	113	30.9	4.5	6.20924e-07	6.49916e-05	-6.86667
Unigene_21132	967	7575	995	159.4	23.1	7.85024e-29	4.83554e-26	-6.90043
Unigene_46307	1296	1470	191	23.1	3.3	3.15581e-05	0.00221879	-7
Unigene_46846	907	659	86	14.8	2.1	0.000927431	0.040651	-7.04762
Unigene_38606	1001	1570	200	31.9	4.5	3.34664e-07	3.6858e-05	-7.08889
Unigene_31328	1744	3653	458	42.6	5.9	8.16693e-09	1.16727e-06	-7.22034
Unigene_41174	303	572	72	38.4	5.3	3.79078e-08	4.90441e-06	-7.24528
Unigene_35492	1411	3571	439	51.5	7	1.69968e-10	2.95765e-08	-7.35714
Unigene_43567	504	465	56	18.8	2.5	7.65261e-05	0.00484677	-7.52
Unigene_42822	557	1447	173	52.9	7	9.37298e-11	1.6858e-08	-7.55714
Unigene_11614	846	3133	372	75.4	9.9	8.48144e-15	2.35199e-12	-7.61616
Unigene_727	1782	12138	1404	138.6	17.7	1.13431e-26	6.47162e-24	-7.83051
Unigene_35491	1260	2968	341	47.9	6.1	3.9912e-10	6.59875e-08	-7.85246
Unigene_8719	1191	3586	415	61.3	7.8	1.98364e-12	4.39717e-10	-7.85897
Unigene_31534	408	396	45	19.7	2.5	4.06198e-05	0.00275569	-7.88
Unigene_14945	1514	3290	379	44.2	5.6	4.48248e-09	6.65251e-07	-7.89286
Unigene_38803	2182	3864	440	36	4.5	2.7471e-08	3.64213e-06	-8
Unigene_38687	216	157	17	14.8	1.8	0.000927431	0.040651	-8.22222
Unigene_53261	291	254	27	17.8	2.1	0.000143679	0.00848141	-8.47619
Unigene_30967	2791	4462	466	32.5	3.7	3.34664e-07	3.6858e-05	-8.78378
Unigene_57563	584	820	83	28.6	3.2	8.05605e-07	8.22201e-05	-8.9375
Unigene_44473	250	209	21	17	1.9	0.000268724	0.0146472	-8.94737
Unigene_41267	457	644	66	28.7	3.2	8.05605e-07	8.22201e-05	-8.96875
Unigene_43449	635	534	53	17.1	1.9	0.000268724	0.0146472	-9
Unigene_76569	216	135	13	12.7	1.4	0.000660006	0.030545	-9.07143
Unigene_52236	283	3619	354	260.2	28.1	1.00914e-52	1.30077e-49	-9.25979
Unigene_166	1426	25904	2535	369.6	39.9	3.5125e-74	6.79131e-71	-9.26316
Unigene_1240	722	16179	1556	456	48.3	4.3969e-92	1.45736e-88	-9.44099
Unigene_47138	331	276	26	17	1.8	0.000268724	0.0146472	-9.44444
Unigene_57183	744	1660	160	45.4	4.8	5.02211e-10	8.20572e-08	-9.45833
Unigene_5085	1167	10169	971	177.3	18.7	2.46178e-36	2.08966e-33	-9.48128
Unigene_52155	601	1915	180	64.8	6.7	3.39526e-14	8.75286e-12	-9.67164
Unigene_9265	600	286	1	9.7	0	0.00064582	0.0300483	-9.7
Unigene_19009	939	584	53	12.7	1.3	0.000660006	0.030545	-9.76923
Unigene_16895	1498	14075	1271	191.2	19	4.08149e-40	3.7879e-37	-10.0632
Unigene_52996	914	821	72	18.3	1.8	0.000143679	0.00848141	-10.1667
Unigene_41654	629	630	55	20.4	2	4.06198e-05	0.00275569	-10.2
Unigene_54205	404	346	30	17.4	1.7	0.000268724	0.0146472	-10.2353
Unigene_36328	782	1069	95	27.8	2.7	1.49341e-06	0.000142983	-10.2963
Unigene_55932	676	3888	340	117	11.3	1.22949e-25	6.68583e-23	-10.354
Unigene_35954	1993	1964	167	20.1	1.9	4.06198e-05	0.00275569	-10.5789
Unigene_78563	1427	753	1	10.7	0	0.000309831	0.0164876	-10.7
Unigene_39554	572	1087	93	38.7	3.6	4.10936e-09	6.13803e-07	-10.75
Unigene_29228	3283	2283	189	14.2	1.3	0.000338744	0.0177216	-10.9231
Unigene_57869	269	147	0	11.1	0	0.000309831	0.0164876	-11.1
Unigene_38890	1392	21993	1794	321.5	28.9	3.45535e-69	6.32921e-66	-11.1246
Unigene_33523	1026	1689	137	33.5	3	1.80237e-08	2.44073e-06	-11.1667
Unigene_78599	229	127	0	11.3	0	0.000309831	0.0164876	-11.3
Unigene_9522	663	485	38	14.9	1.3	0.000173292	0.0100017	-11.4615
Unigene_78585	917	517	0	11.5	0	0.000148641	0.00872355	-11.5
Unigene_19536	1008	978	77	19.7	1.7	4.06198e-05	0.00275569	-11.5882
Unigene_33271	1679	5507	424	66.7	5.7	1.65669e-15	4.90698e-13	-11.7018
Unigene_53590	628	1406	106	45.6	3.8	4.58074e-11	8.5252e-09	-12
Unigene_46658	2534	1670	127	13.4	1.1	0.000660006	0.030545	-12.1818
Unigene_51436	1125	2106	149	38.1	3	1.309e-09	2.0802e-07	-12.7
Unigene_33272	1718	5417	381	64.2	5	2.89981e-15	8.30622e-13	-12.84
Unigene_59031	1180	755	55	13	1	0.000660006	0.030545	-13
Unigene_66460	354	344	24	19.8	1.5	4.06198e-05	0.00275569	-13.2
Unigene_38706	1424	1691	117	24.2	1.8	3.13673e-06	0.00028318	-13.4444
Unigene_45950	621	412	29	13.5	1	0.000338744	0.0177216	-13.5
Unigene_31072	209	335	22	32.6	2.4	8.94177e-09	1.27057e-06	-13.5833
Unigene_7164	1417	2779	182	39.9	2.9	3.49184e-10	5.78689e-08	-13.7586
Unigene_54341	236	809	52	69.8	4.9	6.16674e-17	2.03429e-14	-14.2449
Unigene_40748	1284	1311	78	20.8	1.4	2.95731e-06	0.000269076	-14.8571
Unigene_58360	871	845	52	19.7	1.3	5.85464e-06	0.000496153	-15.1538
Unigene_16897	623	6892	408	225.1	14.7	4.84558e-53	6.48609e-50	-15.3129
Unigene_50234	430	556	32	26.3	1.7	8.60608e-07	8.74491e-05	-15.4706
Unigene_25725	2337	1607	96	14	0.9	0.000338744	0.0177216	-15.5556
Unigene_34954	241	190	0	16	0	7.87395e-06	0.000647833	-16
Unigene_62602	591	382	21	13.2	0.8	0.000660006	0.030545	-16.5
Unigene_37198	1075	1243	66	23.5	1.4	3.78377e-07	4.12158e-05	-16.7857
Unigene_36164	1763	18432	856	212.7	10.9	1.34966e-53	1.87887e-50	-19.5138
Unigene_65322	612	8114	375	269.8	13.7	1.94896e-67	3.47839e-64	-19.6934
Unigene_36034	1147	4238	178	75.2	3.5	2.40052e-19	9.43999e-17	-21.4857
Unigene_26028	858	1005	40	23.8	1	3.78377e-07	4.12158e-05	-23.8
Unigene_50516	1051	1278	48	24.7	1	1.90296e-07	2.20026e-05	-24.7
Unigene_71342	1108	542	22	10	0.4	0.00064582	0.0300483	-25
Unigene_49932	975	5102	178	106.5	4.1	7.37645e-29	4.58426e-26	-25.9756
Unigene_65840	776	820	29	21.5	0.8	1.49183e-06	0.000142983	-26.875
Unigene_54247	623	336	12	11	0.4	0.000309831	0.0164876	-27.5
Unigene_66071	282	131	4	9.5	0.3	0.00064582	0.0300483	-31.6667
Unigene_42746	1474	1653	43	22.8	0.7	7.51693e-07	7.73988e-05	-32.5714
Unigene_38492	1967	968	22	10	0.3	0.00064582	0.0300483	-33.3333
Unigene_51250	681	453	12	13.5	0.4	3.42109e-05	0.00237413	-33.75
Unigene_35523	902	12216	314	275.6	7.8	5.6988e-76	1.16666e-72	-35.3333
Unigene_33473	464	724	19	31.8	0.9	1.52562e-09	2.39708e-07	-35.3333
Unigene_51780	938	1019	23	22.1	0.6	1.49183e-06	0.000142983	-36.8333
Unigene_71598	263	144	4	11.1	0.3	0.000309831	0.0164876	-37
Unigene_43243	3001	7938	179	53.8	1.3	1.73276e-16	5.50725e-14	-41.3846
Unigene_78643	790	621	12	16	0.3	7.87395e-06	0.000647833	-53.3333
Unigene_74934	741	425	7	11.7	0.2	0.000148641	0.00872355	-58.5
Unigene_15011	221	192	3	17.7	0.3	1.81227e-06	0.000170463	-59
Unigene_66857	1357	1202	19	18	0.3	1.81227e-06	0.000170463	-60
Unigene_74208	215	455	6	43.1	0.6	7.74809e-13	1.78578e-10	-71.8333
Unigene_10486	584	438	4	15.3	0.2	1.64126e-05	0.00124174	-76.5
Unigene_6575	537	475	4	18	0.2	1.81227e-06	0.000170463	-90
Unigene_61945	836	770	8	18.7	0.2	8.69435e-07	8.82173e-05	-93.5
Unigene_34642	1277	4108	38	65.5	0.7	3.12962e-20	1.32196e-17	-93.5714
Unigene_35173	347	166	1	9.7	0.1	0.00064582	0.0300483	-97
Unigene_29230	1813	2694	27	30.2	0.3	2.69416e-10	4.5406e-08	-100.667
Unigene_78638	227	139	1	12.5	0.1	0.000148641	0.00872355	-125
Unigene_73316	1910	1180	12	12.6	0.1	7.13101e-05	0.00455789	-126
Unigene_65525	1258	1735	10	28.1	0.2	1.17054e-09	1.87732e-07	-140.5
Unigene_78450	434	442	1	20.7	0.1	2.0011e-07	2.29846e-05	-207
Unigene_69207	695	747	2	21.9	0.1	9.60029e-08	1.16214e-05	-219
Unigene_57840	1655	1948	9	24	0.1	2.20962e-08	2.96912e-06	-240
Unigene_78597	302	429	2	28.9	0.1	5.61571e-10	9.13275e-08	-289
Unigene_78617	777	1162	4	30.4	0.1	2.69416e-10	4.5406e-08	-304
Unigene_51811	1351	4562	15	68.7	0.2	9.78068e-23	4.86275e-20	-343.5
Unigene_27809	524	935	2	36.3	0.1	3.28503e-12	7.10107e-10	-363
Unigene_3804	1793	8756	18	99.4	0.2	2.63877e-32	1.8742e-29	-497
