# Supplementary material for: De Novo Transcriptome of Brassica juncea Seed Coat and Identification of Genes for the Biosynthesis of Flavonoids
Source: PLoS One. 2013 Aug 19;8(8):e71110. doi: 10.1371/journal.pone.0071110 (PMC3747200; doi:10.1371/journal.pone.0071110)
Supplement: Table S4 — The unigenes involved in flavonoid biosynthetic pathway and their coverage in the transcriptome of Brassica juncea seed coat. (XLS) [file pone.0071110.s004.xls]

## Sheet: Sheet1
Unigene	Gene	Unigene length	SY read count	NILA read count	SY_RPKM	NILA_RPKM	FDR correct p value	ratio(NILA/SY)
Unigene_943	CHS	1394	1965	822	28.7	13.2	0.23	0.45993
Unigene_920	CHS	1652	4381	20813	54	282.6	6.14425e-32	5.23333
Unigene_942	CHS	1399	2763	7431	40.2	119.2	8.70101e-07	2.96517
Unigene_3885	CHS	1479	68	12421	0.9	188.4	5.65075e-49	209.333
Unigene_8411	CHS	934	2	1007	0	24.2	2.05337e-05	24.2
Unigene_11761	CHS	1509	765	13958	10.3	207.5	4.56814e-43	20.1456
Unigene_13665	CHS	687	248	1371	7.3	44.8	2.31363e-05	6.13699
Unigene_19096	CHI	740	56	394	1.5	11.9	0.34	7.93333
Unigene_29246	CHI	638	545	1700	17.4	59.8	0	3.43678
Unigene_682	F3H	1103	13559	14953	250.1	304.1	1	1.21591
Unigene_396	F3'H	1980	30481	19170	313.3	217.2	3.68126e-05	0.693265
Unigene_397	F3'H	1966	32338	24597	334.7	280.6	0.06	0.838363
Unigene_1710	FLS	1204	99	225	1.7	4.2	1	2.47059
Unigene_2124	FLS	1424	2622	4285	37.5	67.5	0.36	1.8
Unigene_28310	FLS	1430	15212	2459	216.5	38.6	1.91537e-31	0.178291
Unigene_28915	FLS	619	32	41	1.1	1.5	1	1.36364
Unigene_34059	FLS	700	14	31	0.4	1	1	2.5
Unigene_36909	FLS	2250	1674	642	15.1	6.4	0.79	0.423841
Unigene_57670	FLS	332	0	25	0	1.7	1	1.7
Unigene_4821	DFR	476	0	10510	0	495.3	2.81708e-137	495.3
Unigene_6584	DFR	1048	0	9644	0	206.4	5.97435e-56	206.4
Unigene_7597	DFR	930	0	5203	0	125.5	2.02246e-33	125.5
Unigene_4824	ANS	2756	223	7027	1.6	57.2	8.75286e-12	35.75
Unigene_7701	ANS	308	8	1190	0.5	86.7	1.19675e-22	173.4
Unigene_7202	ANR	204	0	1376	0	151.3	1.54327e-40	151.3
Unigene_7203	ANR	710	3	1211	0.1	38.3	3.39446e-09	383
Unigene_16036	ANR	293	1	1370	0.1	104.9	1.10605e-27	1049
